# Supplementary material for: Large scale phenotype imputation and in vivo functional validation implicate ADAMTS14 as an adiposity gene
Source: Nat Commun. 2023 Jan 19;14:307. doi: 10.1038/s41467-022-35563-0 (PMC9852585; doi:10.1038/s41467-022-35563-0)
Supplement: Supplementary file 3 — Supplementary Data 1-17 [file 41467_2022_35563_MOESM3_ESM.xlsx]

## Sheet: Contents
Supplemetary Data Table	Title	Explanation
SD1	Correlations between measured DXA and iDXA phenotypes.	Pearson correlation coefficients (R) calculated for the 4,400 participants with both DXA and iDXA, separately for the two sexes, ranged from 51 to 91%, but were 81% on average. Height measures used in cm and mass in grams. Abbreviations refer to: FMI; fat mass index, FMR; fat-to-lean mass ratio, LMI; lean mass index.
SD2	iDXA GWAS tissue enrichment.	Linkage-disequilibrium score regression to specifically expressed genes (LDSC-SEG) was used to test for enrichment of the iDXA GWAS data for genes specifically expressed throughout the GTEx tissues. The test statistics, as calculated by LDSC-SEG represent a one-sided test that the coefficient is greater than zero. P-values were FDR-corrected (q-val) for the number of tested tissues (48) and multi…
SD3	Prioritised loci and pleiotropic iDXA associations	SNP summary statistics for the 242 prioritised "novel" SNPs in their respective iDXA Discovery trait. Genomic locations and annotations given in GRCh37/hg19 and dbSNP build 150. chr_pos denotes the chromosome and chromosomal location of each variant. Other headers as follows; a1; effect allele, a0; other allele, freq1; frequency of a1, beta1; effect per copy of a1, se; standard error of beta1 and…
SD4	DXA cohort replication summary statistics	SNP summary statistics for the 27 tested SNPs in the 4 replication cohorts. Column contents as specified in SD3.
SD5	Lookup of replicated signals in the BIA and anthropometric components of the iDXA imputation models	Phenoscanner output displaying the association statistics (two-sided) observed between each of the six replicated and the anthropometric and BIA components of the imputation models, via Neale et al. UKB summary statistics.
SD6	Lookup of replicated signals across the 15 iDXA GWAS.	Association statistics observed between each of the six replicated and the 15 iDXA traits. Column contents as specified in SD4.
SD7	Lookup of replicated signals in other ancestry group	Association statistics (two-sided) observed between each of the six replicated and the corresponding Discovery iDXA trait in participants from the further 3 broad ancestry groups. Column contents as specified in SD3.
SD8	Colocalisation of iDXA GWAS and eQTL data at the ADAMTS14 locus.	Colocalisation was confirmed in all tissues where HEIDI-test p-value>5% and/or PP H4 ABF is >0.75. Headers as follows, GTEx_tissue; denotes which GTEx tissues the following correspond to, Gene; denotes the gene symbol, h0.pp; posterior probability that neither trait has a genetic association in the region, h1.pp; posterior probability that only the iDXA GWAS has a genetic association in the regio…
SD9	eQTL analyses across the six replicated iDXA signals.	Extended output from eQTL analyses, across the 6 replicated loci. Headers as follows; Locus around; denotes the replicated iDXA GWAS signals, gtex_tissue; denotes GTEx tissue to which the following correspond to, probeID; denotes the ID of the probe, ProbeChr; denotes denotes the chromosome where probeID lies, Gene; denotes the gene symbol of the gene where the probe binds, Probe_bp; denotes the …
SD10	Metabolic phenotyping data from the WT-heterozygous 13-week cohort of mice.	Metabolic phenotyping data from the WT-heterozygous 13-week cohort of mice. Headers as follows, id; signifies the id of the animal, genotype; wt/het/ko, signifies the genotype of the animal, w[0-9]; signifies the weight of the anumal during the corresponding week of HFD exposure, in grams, tdnmr[0-9]_[tissue_type]; signifies the corresponding tissue type mass during the corresponding experimental…
SD11	Metabolic phenotyping data from the WT-homozygous 13-week cohort of mice.	Headers as in SD10.
SD12	13 week homozygous mouse cohort indirect calorimetry	Headers as follows, id; signifies the id of the animal, genotype; wt/ko, signifies the genotype of the animal, time; time of day when measurement was taken - starts at 709 am and finishes at 654am the following day, consistent with the light and dark phases on the facility where the animals are being kept, the following four measurements are available pre- (chow_*) and post-HFD treatment (hfd_*),…
SD13	13 week homozygous mouse cohort adipocyte size quantification	Headers as follows, label; denotes the image pertaining to the following measure, id; signifies the id of the animal, genotype; wt/ko, signifies the genotype of the animal, tissue; denotes the type of tissue - gon for gonadal and glut for gluteofemoral, area; denotes the area covered by each individual adipocyte within this image and count; denotes the total number of adipocytes captured within e…
SD14	Metabolic phenotyping data from the WT-homozygous 6-week cohort of mice.	Headers as in SD10 and faecal_wet_weight; denoting the weight of the faecal tissue prior to drying, faecal_dry_weight; weight after drying, faecal_notes; denote whether amount of dry sample enough for two replicates, faecal_Energy_1; denotes energy produced from first replicate; faecal_Energy_2; denotes energy produced from second replicate if sufficient material was collected.
SD15	6 and 13 week homozygous mouse cohort collagen content	Quantification of collagen content on PSR-stained adipose sections from cohorts in SD12 and SD14. Headers as follows; cohort; denotes the experimental cohort, i.e. 13 or 6 weeks, image; denotes the image pertaining to the following measure, id; signifies the id of the animal, genotype; wt/ko, signifies the genotype of the animal, tissue; denotes the type of tissue - gon for gonadal and glut for g…
SD16	Known "obesity" associations from the GWAS catalog used for locus filtering	All SNP associations (two-sided) published on the GWAS catalog, falling under the "obesity" trait umbrella, as seen at the time of original locus prioritisation (circa April 2018). Genomic positions are given in GRCh37.
SD17	Updated "obesity" associations from the GWAS catalog	All SNP associations (two-sided) published on the GWAS catalog, falling under the "obesity" trait umbrella, as seen in July 2022. Annotations to the six replicated loci within this work, done purely on the basis of signal location, within ±500kb of the 6 prioritised loci. Genomic positions are given in GRCh38.

## Sheet: SD1
iDXA Trait	Calculation	Sex	Correlation coefficient (R)	Adjusted R-squared
Android Fat Mass	Pre-calculated	women	0.91	0.8312
		men	0.9	0.7995
Android FMI	Android fat mass divided by height squared	women	0.91	0.8342
		men	0.89	0.7925
Android FMR	Android fat mass divided by android lean mass	women	0.87	0.7496
		men	0.83	0.6833
Android LMI	Android lean mass divided by height squared	women	0.74	0.5451
		men	0.71	0.5045
Apple Fat	Total fat mass subtracting leg fat mass	women	0.92	0.85
		men	0.91	0.8271
Gynoid Fat Mass	Pre-calculated	women	0.9	0.8044
		men	0.89	0.7945
Leg FMI	Leg fat mass divided by height squared	women	0.86	0.7336
		men	0.83	0.6901
Leg FMR	Leg fat mass divided by leg lean mass	women	0.77	0.5879
		men	0.73	0.5226
Pear Fat	Total fat mass subtracting trunk and arm fat mass	women	0.86	0.7409
		men	0.85	0.7159
SFI	Segmental fat index; the sum of arm and leg fat divided by height squared	women	0.88	0.7666
		men	0.85	0.7215
SAT	Android fat mass subtracting visceral adipose tissue	women	0.88	0.7669
		men	0.69	0.4771
Total Lean %	Total lean mass divided by total mass	women	0.87	0.7577
		men	0.84	0.7025
TFI	Trunk fat index; trunk fat mass divided by the sum of arm and leg fat mass	women	0.71	0.4964
		men	0.58	0.3282
TLI	Trunk lean index; trunk lean mass divided by the sum of arm and leg lean mass	women	0.53	0.2779
		men	0.51	0.2496
VAT FMI	VAT mass divided by height squared	women	0.84	0.7037
		men	0.82	0.6741

## Sheet: SD2
iDXA Trait	Name	Coefficient	Coefficient_std_error	Coefficient_P_value	q_val
Android Fat Mass	Brain Frontal Cortex BA9	9.79e-09	1.96e-09	2.88e-07	3.94e-05
Android FMI	Brain Frontal Cortex BA9	9.65e-09	1.96e-09	4.32e-07	3.94e-05
Apple Fat	Brain Frontal Cortex BA9	9.78e-09	2.02e-09	6.15e-07	3.94e-05
VAT FMI	Brain Frontal Cortex BA9	8.38e-09	1.8e-09	1.57e-06	7.53e-05
Android FMR	Brain Frontal Cortex BA9	8.01e-09	1.79e-09	3.64e-06	0.00014
Android Fat Mass	Brain Putamen basal ganglia	8.28e-09	1.91e-09	7.25e-06	0.000199
Android FMI	Brain Putamen basal ganglia	8.4e-09	1.93e-09	6.72e-06	0.000199
Android Fat Mass	Brain Caudate basal ganglia	7.87e-09	1.91e-09	1.89e-05	0.000329
Android FMI	Brain Caudate basal ganglia	8.02e-09	1.94e-09	1.85e-05	0.000329
Android FMI	Brain Cerebellar Hemisphere	8.57e-09	2.1e-09	2.14e-05	0.000329
Apple Fat	Brain Putamen basal ganglia	8.29e-09	1.98e-09	1.42e-05	0.000329
Total Lean %	Brain Frontal Cortex BA9	7.46e-09	1.83e-09	2.23e-05	0.000329
VAT FMI	Brain Putamen basal ganglia	7.42e-09	1.8e-09	1.87e-05	0.000329
Android FMI	Brain Cerebellum	8.63e-09	2.13e-09	2.61e-05	0.000334
Android FMR	Brain Putamen basal ganglia	7.09e-09	1.75e-09	2.56e-05	0.000334
VAT FMI	Brain Caudate basal ganglia	7.25e-09	1.81e-09	3.24e-05	0.000388
Android FMR	Brain Cerebellar Hemisphere	7.73e-09	1.95e-09	3.71e-05	0.000419
Android FMR	Brain Cerebellum	7.7e-09	1.96e-09	4.26e-05	0.000455
Apple Fat	Brain Caudate basal ganglia	7.71e-09	1.97e-09	4.52e-05	0.000457
Android Fat Mass	Brain Nucleus accumbens basal ganglia	7.61e-09	1.96e-09	5.06e-05	0.000472
Android Fat Mass	Brain Cerebellar Hemisphere	7.94e-09	2.05e-09	5.41e-05	0.000472
SAT	Brain Frontal Cortex BA9	6.96e-09	1.8e-09	5.26e-05	0.000472
Android FMI	Brain Nucleus accumbens basal ganglia	7.68e-09	2e-09	6.33e-05	0.000524
Android FMR	Brain Caudate basal ganglia	6.85e-09	1.79e-09	6.56e-05	0.000524
Apple Fat	Brain Nucleus accumbens basal ganglia	7.63e-09	2.01e-09	7.33e-05	0.000563
VAT FMI	Brain Cerebellar Hemisphere	7.44e-09	1.97e-09	7.82e-05	0.000578
Total Lean %	Brain Cerebellum	7.39e-09	1.98e-09	9.26e-05	0.000659
Android Fat Mass	Brain Cerebellum	8.01e-09	2.15e-09	9.71e-05	0.000666
Android Fat Mass	Brain Anterior cingulate cortex BA24	7.35e-09	2.01e-09	0.000127	0.000716
Apple Fat	Brain Cerebellar Hemisphere	7.74e-09	2.1e-09	0.000115	0.000716
Total Lean %	Brain Cerebellar Hemisphere	7.25e-09	1.98e-09	0.000127	0.000716
VAT FMI	Brain Nucleus accumbens basal ganglia	6.77e-09	1.84e-09	0.000114	0.000716
VAT FMI	Brain Anterior cingulate cortex BA24	6.87e-09	1.87e-09	0.00012	0.000716
VAT FMI	Brain Cerebellum	7.36e-09	2e-09	0.000121	0.000716
Android FMI	Brain Cortex	7.17e-09	1.98e-09	0.000142	0.000777
Android FMI	Brain Anterior cingulate cortex BA24	7.36e-09	2.03e-09	0.000146	0.000777
Total Lean %	Brain Putamen basal ganglia	6.5e-09	1.82e-09	0.00017	0.00088
SFI	Brain Frontal Cortex BA9	6.96e-09	1.95e-09	0.000183	0.000926
Apple Fat	Brain Anterior cingulate cortex BA24	7.28e-09	2.05e-09	0.000194	0.000957
Apple Fat	Brain Cerebellum	7.81e-09	2.22e-09	0.000223	0.00107
Android Fat Mass	Brain Cortex	6.93e-09	1.99e-09	0.000257	0.0012
VAT FMI	Brain Cortex	6.27e-09	1.83e-09	0.000299	0.00137
Android FMR	Brain Nucleus accumbens basal ganglia	6.29e-09	1.85e-09	0.000337	0.0015
Android FMR	Brain Cortex	5.89e-09	1.79e-09	0.000498	0.00208
SAT	Brain Putamen basal ganglia	5.89e-09	1.79e-09	0.000489	0.00208
Total Lean %	Brain Caudate basal ganglia	6.08e-09	1.84e-09	0.000483	0.00208
Android LMI	Brain Frontal Cortex BA9	7.33e-09	2.24e-09	0.000533	0.00218
Android Fat Mass	Brain Hypothalamus	6.43e-09	1.98e-09	0.000569	0.00226
Apple Fat	Brain Cortex	6.69e-09	2.06e-09	0.000576	0.00226
SFI	Brain Cerebellar Hemisphere	6.69e-09	2.06e-09	0.000594	0.00228
TLI	Brain Frontal Cortex BA9	6.74e-09	2.09e-09	0.000626	0.00236
Apple Fat	Brain Hypothalamus	6.48e-09	2.03e-09	0.000693	0.00256
Android FMI	Brain Hypothalamus	6.22e-09	1.98e-09	0.00083	0.00301
SFI	Brain Cerebellum	6.53e-09	2.13e-09	0.0011	0.00384
Total Lean %	Brain Cortex	5.52e-09	1.8e-09	0.00108	0.00384
Android FMR	Brain Anterior cingulate cortex BA24	5.66e-09	1.87e-09	0.00122	0.0042
Total Lean %	Brain Nucleus accumbens basal ganglia	5.77e-09	1.91e-09	0.00125	0.00422
Android FMI	Brain Hippocampus	6.05e-09	2.01e-09	0.00133	0.00441
Android Fat Mass	Brain Hippocampus	6.05e-09	2.03e-09	0.00145	0.00471
SFI	Brain Putamen basal ganglia	5.89e-09	1.99e-09	0.00157	0.00502
Pear Fat	Brain Frontal Cortex BA9	5.61e-09	1.92e-09	0.00175	0.00552
SAT	Brain Cerebellar Hemisphere	5.48e-09	1.88e-09	0.00182	0.00556
VAT FMI	Brain Hypothalamus	5.36e-09	1.85e-09	0.00182	0.00556
SAT	Brain Caudate basal ganglia	5.15e-09	1.78e-09	0.00191	0.00574
SAT	Brain Nucleus accumbens basal ganglia	5.23e-09	1.82e-09	0.00199	0.00587
Leg FMI	Brain Frontal Cortex BA9	5.46e-09	1.9e-09	0.00204	0.00594
Gynoid Fat Mass	Brain Frontal Cortex BA9	5.29e-09	1.87e-09	0.00228	0.00654
Apple Fat	Brain Hippocampus	5.95e-09	2.1e-09	0.00234	0.00661
Android LMI	Brain Putamen basal ganglia	6.54e-09	2.33e-09	0.00254	0.00696
SFI	Brain Nucleus accumbens basal ganglia	5.76e-09	2.05e-09	0.0025	0.00696
SAT	Brain Cerebellum	5.63e-09	2.01e-09	0.00259	0.00701
Android FMR	Brain Hypothalamus	4.85e-09	1.78e-09	0.00328	0.00875
Android LMI	Brain Nucleus accumbens basal ganglia	6.28e-09	2.33e-09	0.00349	0.00897
Android LMI	Brain Anterior cingulate cortex BA24	6.07e-09	2.25e-09	0.0035	0.00897
VAT FMI	Brain Hippocampus	5.11e-09	1.89e-09	0.00342	0.00897
Total Lean %	Brain Anterior cingulate cortex BA24	5.04e-09	1.88e-09	0.0037	0.00935
Leg FMI	Brain Cerebellar Hemisphere	5.34e-09	2e-09	0.00375	0.00936
SFI	Brain Caudate basal ganglia	5.27e-09	2.01e-09	0.00442	0.0109
Android FMR	Brain Hippocampus	4.66e-09	1.82e-09	0.0051	0.0124
Android LMI	Brain Caudate basal ganglia	5.8e-09	2.29e-09	0.00564	0.0135
Android LMI	Brain Hypothalamus	6.09e-09	2.42e-09	0.00584	0.0138
TLI	Brain Cerebellar Hemisphere	5.01e-09	1.99e-09	0.00591	0.0138
TLI	Brain Putamen basal ganglia	5.49e-09	2.19e-09	0.0061	0.0141
Leg FMI	Brain Cerebellum	5.17e-09	2.07e-09	0.00634	0.0145
Pear Fat	Brain Putamen basal ganglia	4.75e-09	1.96e-09	0.00754	0.017
TLI	Brain Nucleus accumbens basal ganglia	5.22e-09	2.16e-09	0.00776	0.0173
SAT	Brain Anterior cingulate cortex BA24	4.38e-09	1.82e-09	0.00801	0.0175
SAT	Brain Hypothalamus	4.31e-09	1.79e-09	0.00803	0.0175
Gynoid Fat Mass	Brain Putamen basal ganglia	4.52e-09	1.88e-09	0.00823	0.0178
Total Lean %	Brain Hypothalamus	4.26e-09	1.79e-09	0.00849	0.0181
Android FMI	Brain Amygdala	4.97e-09	2.1e-09	0.00893	0.0188
VAT FMI	Brain Amygdala	4.56e-09	1.94e-09	0.00934	0.0195
TFI	Adipose Subcutaneous	4.16e-09	1.77e-09	0.00952	0.0197
SFI	Brain Cortex	4.53e-09	1.94e-09	0.00983	0.0201
SFI	Brain Anterior cingulate cortex BA24	4.57e-09	1.98e-09	0.0104	0.0211
SAT	Brain Cortex	4.18e-09	1.82e-09	0.0108	0.0216
SFI	Brain Hypothalamus	4.35e-09	1.9e-09	0.011	0.0218
Leg FMI	Brain Putamen basal ganglia	4.45e-09	1.96e-09	0.0115	0.0223
TLI	Brain Anterior cingulate cortex BA24	4.83e-09	2.12e-09	0.0114	0.0223
Android Fat Mass	Brain Amygdala	4.85e-09	2.14e-09	0.0117	0.0224
Total Lean %	Brain Hippocampus	4.11e-09	1.82e-09	0.0118	0.0225
Leg FMI	Brain Nucleus accumbens basal ganglia	4.42e-09	2e-09	0.0134	0.0251
TLI	Brain Hypothalamus	4.88e-09	2.21e-09	0.0135	0.0251
Pear Fat	Brain Nucleus accumbens basal ganglia	4.25e-09	1.93e-09	0.0139	0.0256
SAT	Brain Hippocampus	4.08e-09	1.85e-09	0.014	0.0256
Apple Fat	Brain Amygdala	4.78e-09	2.21e-09	0.0152	0.0275
TLI	Brain Cerebellum	4.52e-09	2.14e-09	0.0174	0.0312
Android LMI	Brain Cerebellar Hemisphere	4.79e-09	2.28e-09	0.0179	0.0318
Gynoid Fat Mass	Brain Nucleus accumbens basal ganglia	3.89e-09	1.87e-09	0.0188	0.0331
TFI	Breast Mammary Tissue	3.89e-09	1.9e-09	0.0204	0.0353
TLI	Brain Caudate basal ganglia	4.35e-09	2.12e-09	0.0203	0.0353
TLI	Pituitary	5.33e-09	2.66e-09	0.0226	0.0387
Android LMI	Brain Cortex	4.43e-09	2.27e-09	0.0257	0.0436
Android FMR	Brain Amygdala	3.62e-09	1.91e-09	0.029	0.0481
Leg FMI	Brain Caudate basal ganglia	3.75e-09	1.98e-09	0.029	0.0481
SFI	Brain Hippocampus	3.81e-09	2.01e-09	0.0291	0.0481
Pear Fat	Brain Cerebellar Hemisphere	3.74e-09	1.99e-09	0.0301	0.0495
TFI	Brain Frontal Cortex BA9	2.82e-09	1.51e-09	0.0305	0.0497
Pear Fat	Brain Caudate basal ganglia	3.6e-09	1.94e-09	0.0318	0.0513
Android LMI	Esophagus Muscularis	4.79e-09	2.63e-09	0.0341	0.0546
Gynoid Fat Mass	Brain Caudate basal ganglia	3.36e-09	1.87e-09	0.0364	0.0578
Gynoid Fat Mass	Brain Cerebellar Hemisphere	3.46e-09	1.94e-09	0.0374	0.0589
Pear Fat	Brain Cerebellum	3.81e-09	2.15e-09	0.0384	0.0599
Android Fat Mass	Brain Substantia nigra	3.51e-09	2.01e-09	0.0404	0.062
Pear Fat	Brain Hypothalamus	3.29e-09	1.88e-09	0.0403	0.062
Android FMI	Brain Substantia nigra	3.41e-09	1.97e-09	0.0417	0.0633
Leg FMI	Brain Hypothalamus	3.13e-09	1.81e-09	0.0419	0.0633
Android LMI	Brain Hippocampus	4.06e-09	2.36e-09	0.0426	0.0639
VAT FMI	Brain Substantia nigra	3.19e-09	1.86e-09	0.0432	0.0643
Android LMI	Brain Substantia nigra	3.88e-09	2.3e-09	0.0458	0.0677
Gynoid Fat Mass	Brain Cerebellum	3.48e-09	2.09e-09	0.0481	0.0704
Android LMI	Brain Cerebellum	3.9e-09	2.37e-09	0.05	0.0728
TLI	Brain Cortex	3.69e-09	2.25e-09	0.0509	0.0735
Leg FMI	Brain Cortex	3.06e-09	1.88e-09	0.052	0.0745
Apple Fat	Brain Substantia nigra	3.37e-09	2.09e-09	0.0534	0.0748
Gynoid Fat Mass	Brain Hypothalamus	2.93e-09	1.82e-09	0.0534	0.0748
TLI	Brain Hippocampus	3.66e-09	2.27e-09	0.0537	0.0748
Total Lean %	Brain Amygdala	3.1e-09	1.92e-09	0.0533	0.0748
Leg FMI	Brain Anterior cingulate cortex BA24	3.05e-09	1.9e-09	0.0548	0.0757
Pear Fat	Brain Anterior cingulate cortex BA24	3.02e-09	1.92e-09	0.0574	0.0787
Leg FMR	Adipose Subcutaneous	4.38e-09	2.83e-09	0.0611	0.0833
Leg FMR	Breast Mammary Tissue	4.56e-09	2.99e-09	0.0637	0.0855
TFI	Brain Putamen basal ganglia	2.46e-09	1.61e-09	0.0632	0.0855
Android Fat Mass	Pituitary	3.53e-09	2.34e-09	0.066	0.0879
TLI	Esophagus Gastroesophageal Junction	3.9e-09	2.62e-09	0.0681	0.0902
Android LMI	Esophagus Gastroesophageal Junction	4.09e-09	2.77e-09	0.0698	0.0911
Android LMI	Pituitary	4.02e-09	2.73e-09	0.0702	0.0911
TLI	Esophagus Muscularis	3.75e-09	2.53e-09	0.0693	0.0911
Apple Fat	Pituitary	3.62e-09	2.46e-09	0.0708	0.0912
Android FMI	Pituitary	3.35e-09	2.29e-09	0.0717	0.0918
Gynoid Fat Mass	Brain Anterior cingulate cortex BA24	2.66e-09	1.86e-09	0.0759	0.0959
TFI	Brain Caudate basal ganglia	2.4e-09	1.67e-09	0.0759	0.0959
Android FMR	Pituitary	3.01e-09	2.13e-09	0.0794	0.0997
TFI	Testis	2.55e-09	1.82e-09	0.0808	0.101
SAT	Brain Amygdala	2.73e-09	1.98e-09	0.0843	0.104
Leg FMI	Brain Hippocampus	2.6e-09	1.95e-09	0.0918	0.113
Android FMR	Brain Substantia nigra	2.36e-09	1.79e-09	0.0935	0.114
Android LMI	Uterus	4.69e-09	3.61e-09	0.0971	0.116
Gynoid Fat Mass	Esophagus Muscularis	3.47e-09	2.68e-09	0.0979	0.116
Pear Fat	Esophagus Muscularis	3.54e-09	2.73e-09	0.0974	0.116
SFI	Brain Amygdala	2.74e-09	2.09e-09	0.0958	0.116
Total Lean %	Artery Tibial	2.62e-09	2.03e-09	0.0978	0.116
Android LMI	Brain Amygdala	3.03e-09	2.38e-09	0.101	0.119
Pear Fat	Brain Cortex	2.5e-09	1.96e-09	0.101	0.119
TFI	Brain Cerebellum	2.14e-09	1.7e-09	0.104	0.121
VAT FMI	Pituitary	2.71e-09	2.17e-09	0.106	0.122
Android FMR	Artery Tibial	2.36e-09	1.91e-09	0.108	0.123
Gynoid Fat Mass	Brain Hippocampus	2.43e-09	1.96e-09	0.107	0.123
SAT	Esophagus Muscularis	2.91e-09	2.36e-09	0.109	0.123
TFI	Brain Anterior cingulate cortex BA24	1.88e-09	1.53e-09	0.11	0.123
TLI	Brain Substantia nigra	2.76e-09	2.24e-09	0.109	0.123
Gynoid Fat Mass	Brain Cortex	2.27e-09	1.89e-09	0.115	0.125
Gynoid Fat Mass	Esophagus Gastroesophageal Junction	3.25e-09	2.71e-09	0.115	0.125
Leg FMR	Artery Tibial	3.14e-09	2.6e-09	0.113	0.125
Pear Fat	Brain Hippocampus	2.48e-09	2.05e-09	0.113	0.125
Pear Fat	Esophagus Gastroesophageal Junction	3.33e-09	2.76e-09	0.114	0.125
TFI	Uterus	2.47e-09	2.03e-09	0.112	0.125
SAT	Pituitary	2.64e-09	2.28e-09	0.123	0.131
TFI	Brain Cerebellar Hemisphere	1.96e-09	1.68e-09	0.123	0.131
Total Lean %	Pituitary	2.53e-09	2.18e-09	0.123	0.131
SAT	Esophagus Gastroesophageal Junction	2.68e-09	2.43e-09	0.135	0.143
TFI	Artery Tibial	1.96e-09	1.79e-09	0.137	0.145
TLI	Brain Amygdala	2.49e-09	2.28e-09	0.138	0.145
Android LMI	Testis	4.38e-09	4.22e-09	0.15	0.154
Android LMI	Artery Tibial	2.78e-09	2.68e-09	0.15	0.154
Apple Fat	Esophagus Muscularis	2.49e-09	2.41e-09	0.15	0.154
Leg FMR	Esophagus Muscularis	2.48e-09	2.41e-09	0.151	0.154
TFI	Brain Nucleus accumbens basal ganglia	1.65e-09	1.59e-09	0.15	0.154
Total Lean %	Esophagus Gastroesophageal Junction	2.3e-09	2.23e-09	0.151	0.154
Leg FMR	Uterus	2.79e-09	2.77e-09	0.157	0.158
Leg FMR	Esophagus Gastroesophageal Junction	2.56e-09	2.55e-09	0.158	0.159
Total Lean %	Esophagus Muscularis	2.06e-09	2.07e-09	0.16	0.16
Leg FMI	Esophagus Muscularis	2.44e-09	2.49e-09	0.163	0.163
Android LMI	Liver	2.59e-09	2.71e-09	0.169	0.166
Gynoid Fat Mass	Pituitary	2.35e-09	2.48e-09	0.172	0.166
Leg FMR	Brain Cerebellar Hemisphere	1.76e-09	1.85e-09	0.17	0.166
Leg FMR	Brain Cerebellum	1.72e-09	1.82e-09	0.172	0.166
TFI	Brain Cortex	1.47e-09	1.54e-09	0.171	0.166
TFI	Adrenal Gland	2.07e-09	2.19e-09	0.172	0.166
Total Lean %	Brain Substantia nigra	1.68e-09	1.8e-09	0.175	0.168
Pear Fat	Pituitary	2.37e-09	2.56e-09	0.177	0.169
Apple Fat	Esophagus Gastroesophageal Junction	2.33e-09	2.56e-09	0.181	0.172
SFI	Esophagus Muscularis	2.2e-09	2.44e-09	0.184	0.174
VAT FMI	Testis	2.35e-09	2.62e-09	0.185	0.174
Android Fat Mass	Esophagus Muscularis	1.97e-09	2.23e-09	0.188	0.176
Android FMI	Artery Tibial	1.78e-09	2.06e-09	0.193	0.18
Android FMR	Esophagus Gastroesophageal Junction	1.81e-09	2.12e-09	0.196	0.182
Leg FMR	Adipose Visceral Omentum	2.61e-09	3.09e-09	0.199	0.184
TLI	Spleen	2.8e-09	3.35e-09	0.202	0.185
VAT FMI	Artery Tibial	1.56e-09	1.87e-09	0.202	0.185
SFI	Pituitary	2.01e-09	2.51e-09	0.211	0.192
Android FMR	Esophagus Muscularis	1.52e-09	1.94e-09	0.216	0.194
Gynoid Fat Mass	Artery Tibial	2.09e-09	2.64e-09	0.214	0.194
Gynoid Fat Mass	Prostate	2.34e-09	2.97e-09	0.215	0.194
Gynoid Fat Mass	Uterus	2.29e-09	2.97e-09	0.22	0.194
Leg FMI	Esophagus Gastroesophageal Junction	2.01e-09	2.59e-09	0.22	0.194
SAT	Brain Substantia nigra	1.45e-09	1.88e-09	0.22	0.194
TLI	Testis	3.12e-09	3.99e-09	0.218	0.194
Android Fat Mass	Esophagus Gastroesophageal Junction	1.83e-09	2.39e-09	0.223	0.195
Android Fat Mass	Artery Tibial	1.61e-09	2.16e-09	0.228	0.197
Pear Fat	Artery Tibial	2.05e-09	2.75e-09	0.228	0.197
Pear Fat	Prostate	2.25e-09	3.01e-09	0.228	0.197
Leg FMI	Brain Amygdala	1.51e-09	2.04e-09	0.23	0.198
Pear Fat	Uterus	2.23e-09	3.07e-09	0.234	0.2
SFI	Brain Substantia nigra	1.38e-09	1.92e-09	0.236	0.2
TLI	Uterus	2.45e-09	3.37e-09	0.234	0.2
SFI	Artery Tibial	1.75e-09	2.46e-09	0.239	0.202
TFI	Liver	1.34e-09	1.9e-09	0.24	0.202
Apple Fat	Artery Tibial	1.62e-09	2.34e-09	0.243	0.204
SFI	Esophagus Gastroesophageal Junction	1.78e-09	2.57e-09	0.244	0.204
Leg FMI	Artery Tibial	1.72e-09	2.53e-09	0.248	0.206
Leg FMR	Adrenal Gland	2.41e-09	3.54e-09	0.248	0.206
Android Fat Mass	Testis	2.06e-09	3.08e-09	0.252	0.207
TLI	Artery Tibial	1.85e-09	2.76e-09	0.252	0.207
SAT	Artery Tibial	1.48e-09	2.24e-09	0.255	0.208
Android Fat Mass	Brain Spinal cord cervical c-1	1.25e-09	1.93e-09	0.259	0.211
Leg FMR	Prostate	1.75e-09	2.74e-09	0.261	0.212
Leg FMI	Pituitary	1.57e-09	2.49e-09	0.264	0.213
Android FMI	Esophagus Muscularis	1.31e-09	2.12e-09	0.268	0.215
Android FMI	Testis	1.68e-09	2.76e-09	0.272	0.217
Apple Fat	Brain Spinal cord cervical c-1	1.18e-09	1.98e-09	0.276	0.218
Leg FMR	Nerve Tibial	1.43e-09	2.4e-09	0.275	0.218
Pear Fat	Brain Amygdala	1.28e-09	2.14e-09	0.275	0.218
Android FMI	Brain Spinal cord cervical c-1	1.09e-09	1.89e-09	0.282	0.222
Apple Fat	Testis	1.89e-09	3.29e-09	0.283	0.222
VAT FMI	Esophagus Muscularis	1.09e-09	1.92e-09	0.285	0.223
Leg FMR	Brain Frontal Cortex BA9	1.02e-09	1.83e-09	0.289	0.225
Gynoid Fat Mass	Brain Amygdala	1.11e-09	2.06e-09	0.295	0.228
Gynoid Fat Mass	Testis	1.66e-09	3.12e-09	0.298	0.228
TFI	Pituitary	1.17e-09	2.17e-09	0.294	0.228
VAT FMI	Brain Spinal cord cervical c-1	9.65e-10	1.83e-09	0.299	0.228
TFI	Adipose Visceral Omentum	9.95e-10	1.92e-09	0.302	0.23
Gynoid Fat Mass	Breast Mammary Tissue	1.41e-09	2.83e-09	0.309	0.233
Pear Fat	Testis	1.64e-09	3.29e-09	0.309	0.233
SAT	Prostate	1.27e-09	2.56e-09	0.31	0.233
Pear Fat	Breast Mammary Tissue	1.4e-09	2.91e-09	0.315	0.236
SAT	Uterus	1.27e-09	2.66e-09	0.316	0.236
TLI	Nerve Tibial	1.42e-09	2.98e-09	0.317	0.236
Android FMI	Esophagus Gastroesophageal Junction	1.09e-09	2.31e-09	0.319	0.237
Total Lean %	Uterus	1.09e-09	2.5e-09	0.332	0.245
Android LMI	Colon Sigmoid	1.02e-09	2.48e-09	0.34	0.249
Android LMI	Heart Left Ventricle	9.44e-10	2.33e-09	0.342	0.249
Leg FMI	Testis	1.11e-09	2.75e-09	0.343	0.249
Pear Fat	Nerve Tibial	1.13e-09	2.79e-09	0.342	0.249
SFI	Testis	1.12e-09	2.84e-09	0.347	0.251
Gynoid Fat Mass	Muscle Skeletal	8.7e-10	2.25e-09	0.35	0.252
SAT	Testis	1.11e-09	2.88e-09	0.349	0.252
Leg FMR	Skin Sun Exposed Lower leg	1.06e-09	2.86e-09	0.355	0.254
Pear Fat	Spleen	1.27e-09	3.55e-09	0.36	0.256
VAT FMI	Esophagus Gastroesophageal Junction	7.5e-10	2.09e-09	0.36	0.256
Gynoid Fat Mass	Nerve Tibial	9.4e-10	2.7e-09	0.364	0.258
Android FMR	Uterus	7.96e-10	2.39e-09	0.369	0.259
Android FMR	Testis	7.24e-10	2.21e-09	0.372	0.259
Android LMI	Ovary	1.09e-09	3.3e-09	0.37	0.259
Gynoid Fat Mass	Spleen	1.13e-09	3.45e-09	0.372	0.259
Android FMR	Brain Spinal cord cervical c-1	5.45e-10	1.77e-09	0.379	0.264
Leg FMI	Uterus	8.93e-10	2.98e-09	0.382	0.265
Pear Fat	Brain Substantia nigra	5.89e-10	2.03e-09	0.386	0.266
TFI	Brain Hypothalamus	4.41e-10	1.53e-09	0.386	0.266
Android Fat Mass	Uterus	-3.51e-11	2.63e-09	0.505	0.267
Android Fat Mass	Prostate	-3.6e-10	2.5e-09	0.557	0.267
Android Fat Mass	Spleen	-5.78e-10	2.77e-09	0.582	0.267
Android Fat Mass	Thyroid	-1.22e-09	2.34e-09	0.699	0.267
Android Fat Mass	Liver	-1.32e-09	2.26e-09	0.72	0.267
Android Fat Mass	Colon Transverse	-1.57e-09	2.27e-09	0.755	0.267
Android Fat Mass	Pancreas	-1.73e-09	2.25e-09	0.779	0.267
Android Fat Mass	Nerve Tibial	-1.79e-09	2.31e-09	0.781	0.267
Android Fat Mass	Heart Left Ventricle	-1.7e-09	2.08e-09	0.793	0.267
Android Fat Mass	Muscle Skeletal	-1.88e-09	1.72e-09	0.863	0.267
Android Fat Mass	Small Intestine Terminal Ileum	-2.74e-09	2.49e-09	0.865	0.267
Android Fat Mass	Colon Sigmoid	-2.42e-09	2.04e-09	0.882	0.267
Android Fat Mass	Adrenal Gland	-3.36e-09	2.68e-09	0.895	0.267
Android Fat Mass	Ovary	-3.1e-09	2.42e-09	0.899	0.267
Android Fat Mass	Stomach	-2.96e-09	2.16e-09	0.915	0.267
Android Fat Mass	Breast Mammary Tissue	-3.55e-09	2.31e-09	0.938	0.267
Android Fat Mass	Whole Blood	-4.27e-09	2.51e-09	0.955	0.267
Android Fat Mass	Esophagus Mucosa	-4.08e-09	2.39e-09	0.956	0.267
Android Fat Mass	Artery Aorta	-3.61e-09	1.99e-09	0.965	0.267
Android Fat Mass	Skin Sun Exposed Lower leg	-4.04e-09	2.17e-09	0.969	0.267
Android Fat Mass	Adipose Subcutaneous	-4.29e-09	2.21e-09	0.974	0.267
Android Fat Mass	Skin Not Sun Exposed Suprapubic	-4.61e-09	2.16e-09	0.984	0.267
Android Fat Mass	Artery Coronary	-4.19e-09	1.85e-09	0.988	0.267
Android Fat Mass	Cells EBV-transformed lymphocytes	-5.4e-09	2.34e-09	0.99	0.267
Android Fat Mass	Minor Salivary Gland	-4.82e-09	2.07e-09	0.99	0.267
Android Fat Mass	Cells Transformed fibroblasts	-5.42e-09	2.27e-09	0.992	0.267
Android Fat Mass	Heart Atrial Appendage	-5.2e-09	1.82e-09	0.998	0.267
Android Fat Mass	Vagina	-6.88e-09	2.37e-09	0.998	0.267
Android Fat Mass	Lung	-8.05e-09	1.92e-09	1	0.267
Android Fat Mass	Adipose Visceral Omentum	-9.25e-09	2.15e-09	1	0.267
Android FMI	Uterus	-2.69e-10	2.6e-09	0.541	0.267
Android FMI	Prostate	-7.23e-10	2.47e-09	0.615	0.267
Android FMI	Spleen	-1.25e-09	2.59e-09	0.686	0.267
Android FMI	Heart Left Ventricle	-1e-09	2.04e-09	0.688	0.267
Android FMI	Pancreas	-1.33e-09	2.16e-09	0.73	0.267
Android FMI	Liver	-1.95e-09	2.14e-09	0.819	0.267
Android FMI	Nerve Tibial	-2.15e-09	2.17e-09	0.839	0.267
Android FMI	Thyroid	-2.26e-09	2.24e-09	0.843	0.267
Android FMI	Adrenal Gland	-2.97e-09	2.53e-09	0.879	0.267
Android FMI	Colon Transverse	-2.72e-09	2.26e-09	0.886	0.267
Android FMI	Muscle Skeletal	-2.12e-09	1.69e-09	0.896	0.267
Android FMI	Ovary	-3.04e-09	2.4e-09	0.898	0.267
Android FMI	Colon Sigmoid	-2.75e-09	1.97e-09	0.918	0.267
Android FMI	Whole Blood	-3.79e-09	2.49e-09	0.936	0.267
Android FMI	Small Intestine Terminal Ileum	-3.86e-09	2.42e-09	0.945	0.267
Android FMI	Artery Aorta	-3.37e-09	1.88e-09	0.964	0.267
Android FMI	Stomach	-3.83e-09	2.07e-09	0.968	0.267
Android FMI	Esophagus Mucosa	-4.6e-09	2.31e-09	0.977	0.267
Android FMI	Breast Mammary Tissue	-4.43e-09	2.17e-09	0.98	0.267
Android FMI	Skin Sun Exposed Lower leg	-4.59e-09	2.07e-09	0.987	0.267
Android FMI	Adipose Subcutaneous	-4.61e-09	2.01e-09	0.989	0.267
Android FMI	Cells EBV-transformed lymphocytes	-5.26e-09	2.19e-09	0.992	0.267
Android FMI	Artery Coronary	-4.3e-09	1.76e-09	0.993	0.267
Android FMI	Skin Not Sun Exposed Suprapubic	-5.34e-09	2.11e-09	0.994	0.267
Android FMI	Cells Transformed fibroblasts	-5.83e-09	2.21e-09	0.996	0.267
Android FMI	Minor Salivary Gland	-5.46e-09	1.95e-09	0.997	0.267
Android FMI	Heart Atrial Appendage	-5.09e-09	1.78e-09	0.998	0.267
Android FMI	Vagina	-7.1e-09	2.3e-09	0.999	0.267
Android FMI	Lung	-7.9e-09	1.88e-09	1	0.267
Android FMI	Adipose Visceral Omentum	-9.03e-09	2.01e-09	1	0.267
Android FMR	Prostate	-5.42e-10	2.32e-09	0.593	0.267
Android FMR	Heart Left Ventricle	-1.26e-09	1.93e-09	0.742	0.267
Android FMR	Thyroid	-1.5e-09	2.11e-09	0.761	0.267
Android FMR	Spleen	-1.83e-09	2.38e-09	0.778	0.267
Android FMR	Nerve Tibial	-1.55e-09	1.91e-09	0.791	0.267
Android FMR	Pancreas	-1.78e-09	1.93e-09	0.822	0.267
Android FMR	Muscle Skeletal	-1.59e-09	1.62e-09	0.837	0.267
Android FMR	Liver	-2.25e-09	1.99e-09	0.871	0.267
Android FMR	Colon Transverse	-2.45e-09	2.09e-09	0.88	0.267
Android FMR	Adrenal Gland	-2.79e-09	2.29e-09	0.888	0.267
Android FMR	Ovary	-2.85e-09	2.13e-09	0.91	0.267
Android FMR	Colon Sigmoid	-2.61e-09	1.84e-09	0.922	0.267
Android FMR	Breast Mammary Tissue	-2.85e-09	1.96e-09	0.927	0.267
Android FMR	Whole Blood	-3.54e-09	2.33e-09	0.936	0.267
Android FMR	Artery Aorta	-2.95e-09	1.8e-09	0.949	0.267
Android FMR	Small Intestine Terminal Ileum	-3.98e-09	2.21e-09	0.964	0.267
Android FMR	Adipose Subcutaneous	-3.41e-09	1.86e-09	0.967	0.267
Android FMR	Stomach	-3.69e-09	1.85e-09	0.977	0.267
Android FMR	Esophagus Mucosa	-4.58e-09	2.2e-09	0.981	0.267
Android FMR	Artery Coronary	-3.65e-09	1.72e-09	0.983	0.267
Android FMR	Skin Sun Exposed Lower leg	-4.21e-09	1.99e-09	0.983	0.267
Android FMR	Cells Transformed fibroblasts	-4.71e-09	2.11e-09	0.987	0.267
Android FMR	Cells EBV-transformed lymphocytes	-4.73e-09	2.11e-09	0.987	0.267
Android FMR	Skin Not Sun Exposed Suprapubic	-5.01e-09	2.01e-09	0.994	0.267
Android FMR	Heart Atrial Appendage	-4.49e-09	1.69e-09	0.996	0.267
Android FMR	Vagina	-6.26e-09	2.21e-09	0.998	0.267
Android FMR	Minor Salivary Gland	-5.39e-09	1.85e-09	0.998	0.267
Android FMR	Adipose Visceral Omentum	-7.32e-09	1.86e-09	1	0.267
Android FMR	Lung	-7.51e-09	1.8e-09	1	0.267
Android LMI	Adrenal Gland	4.73e-10	3.57e-09	0.447	0.267
Android LMI	Pancreas	-2.93e-10	2.79e-09	0.542	0.267
Android LMI	Spleen	-4.77e-10	3.1e-09	0.561	0.267
Android LMI	Prostate	-6.56e-10	2.66e-09	0.598	0.267
Android LMI	Brain Spinal cord cervical c-1	-5.43e-10	2.05e-09	0.605	0.267
Android LMI	Artery Aorta	-6.91e-10	2.29e-09	0.618	0.267
Android LMI	Nerve Tibial	-1.08e-09	2.92e-09	0.644	0.267
Android LMI	Muscle Skeletal	-9.65e-10	2.45e-09	0.653	0.267
Android LMI	Adipose Subcutaneous	-2.06e-09	2.72e-09	0.776	0.267
Android LMI	Small Intestine Terminal Ileum	-2.47e-09	3.19e-09	0.781	0.267
Android LMI	Artery Coronary	-1.79e-09	2.18e-09	0.794	0.267
Android LMI	Skin Sun Exposed Lower leg	-2.43e-09	2.5e-09	0.834	0.267
Android LMI	Stomach	-2.82e-09	2.67e-09	0.854	0.267
Android LMI	Breast Mammary Tissue	-3.69e-09	3.15e-09	0.879	0.267
Android LMI	Colon Transverse	-3.48e-09	2.76e-09	0.896	0.267
Android LMI	Heart Atrial Appendage	-2.86e-09	2.11e-09	0.913	0.267
Android LMI	Whole Blood	-3.61e-09	2.63e-09	0.915	0.267
Android LMI	Skin Not Sun Exposed Suprapubic	-3.73e-09	2.38e-09	0.942	0.267
Android LMI	Thyroid	-4.15e-09	2.61e-09	0.944	0.267
Android LMI	Cells Transformed fibroblasts	-5.48e-09	2.41e-09	0.989	0.267
Android LMI	Adipose Visceral Omentum	-6.17e-09	2.67e-09	0.99	0.267
Android LMI	Esophagus Mucosa	-6.19e-09	2.41e-09	0.995	0.267
Android LMI	Cells EBV-transformed lymphocytes	-6.65e-09	2.47e-09	0.996	0.267
Android LMI	Vagina	-6.92e-09	2.28e-09	0.999	0.267
Android LMI	Lung	-6.87e-09	2.14e-09	0.999	0.267
Android LMI	Minor Salivary Gland	-7.17e-09	2.15e-09	1	0.267
Apple Fat	Spleen	3.1e-10	3.06e-09	0.46	0.267
Apple Fat	Prostate	1.18e-10	2.61e-09	0.482	0.267
Apple Fat	Uterus	9.06e-11	2.8e-09	0.487	0.267
Apple Fat	Thyroid	-8.95e-10	2.47e-09	0.641	0.267
Apple Fat	Liver	-1.12e-09	2.51e-09	0.673	0.267
Apple Fat	Nerve Tibial	-1.25e-09	2.46e-09	0.694	0.267
Apple Fat	Colon Transverse	-1.5e-09	2.41e-09	0.733	0.267
Apple Fat	Pancreas	-1.57e-09	2.42e-09	0.742	0.267
Apple Fat	Muscle Skeletal	-1.38e-09	1.83e-09	0.775	0.267
Apple Fat	Colon Sigmoid	-2.07e-09	2.21e-09	0.826	0.267
Apple Fat	Heart Left Ventricle	-2.07e-09	2.15e-09	0.833	0.267
Apple Fat	Small Intestine Terminal Ileum	-2.66e-09	2.67e-09	0.84	0.267
Apple Fat	Adrenal Gland	-3.14e-09	2.88e-09	0.862	0.267
Apple Fat	Ovary	-2.89e-09	2.6e-09	0.867	0.267
Apple Fat	Stomach	-2.76e-09	2.36e-09	0.879	0.267
Apple Fat	Breast Mammary Tissue	-3.21e-09	2.49e-09	0.901	0.267
Apple Fat	Skin Sun Exposed Lower leg	-3.52e-09	2.33e-09	0.935	0.267
Apple Fat	Esophagus Mucosa	-3.89e-09	2.5e-09	0.941	0.267
Apple Fat	Whole Blood	-4.29e-09	2.63e-09	0.948	0.267
Apple Fat	Adipose Subcutaneous	-4.32e-09	2.38e-09	0.965	0.267
Apple Fat	Skin Not Sun Exposed Suprapubic	-4.47e-09	2.27e-09	0.975	0.267
Apple Fat	Artery Aorta	-4.28e-09	2.14e-09	0.977	0.267
Apple Fat	Cells EBV-transformed lymphocytes	-5.4e-09	2.46e-09	0.986	0.267
Apple Fat	Minor Salivary Gland	-4.84e-09	2.19e-09	0.987	0.267
Apple Fat	Artery Coronary	-4.53e-09	1.96e-09	0.989	0.267
Apple Fat	Cells Transformed fibroblasts	-5.68e-09	2.36e-09	0.992	0.267
Apple Fat	Vagina	-6.97e-09	2.49e-09	0.997	0.267
Apple Fat	Heart Atrial Appendage	-5.81e-09	1.9e-09	0.999	0.267
Apple Fat	Adipose Visceral Omentum	-9.37e-09	2.32e-09	1	0.267
Apple Fat	Lung	-8.38e-09	1.99e-09	1	0.267
Gynoid Fat Mass	Thyroid	5.07e-10	2.74e-09	0.427	0.267
Gynoid Fat Mass	Brain Substantia nigra	3.39e-10	1.95e-09	0.431	0.267
Gynoid Fat Mass	Liver	4.85e-10	3e-09	0.436	0.267
Gynoid Fat Mass	Adipose Subcutaneous	3.12e-10	2.76e-09	0.455	0.267
Gynoid Fat Mass	Colon Sigmoid	-3.66e-10	2.62e-09	0.556	0.267
Gynoid Fat Mass	Adrenal Gland	-6.23e-10	3.14e-09	0.579	0.267
Gynoid Fat Mass	Colon Transverse	-7.4e-10	2.68e-09	0.609	0.267
Gynoid Fat Mass	Pancreas	-8.19e-10	2.59e-09	0.624	0.267
Gynoid Fat Mass	Skin Sun Exposed Lower leg	-8.79e-10	2.69e-09	0.628	0.267
Gynoid Fat Mass	Stomach	-1.56e-09	2.85e-09	0.708	0.267
Gynoid Fat Mass	Brain Spinal cord cervical c-1	-1.09e-09	1.84e-09	0.724	0.267
Gynoid Fat Mass	Ovary	-1.88e-09	2.74e-09	0.753	0.267
Gynoid Fat Mass	Small Intestine Terminal Ileum	-3.16e-09	2.86e-09	0.865	0.267
Gynoid Fat Mass	Esophagus Mucosa	-3.01e-09	2.72e-09	0.866	0.267
Gynoid Fat Mass	Heart Left Ventricle	-2.98e-09	2.3e-09	0.903	0.267
Gynoid Fat Mass	Skin Not Sun Exposed Suprapubic	-3.1e-09	2.39e-09	0.903	0.267
Gynoid Fat Mass	Cells EBV-transformed lymphocytes	-3.56e-09	2.73e-09	0.904	0.267
Gynoid Fat Mass	Whole Blood	-3.93e-09	2.71e-09	0.927	0.267
Gynoid Fat Mass	Minor Salivary Gland	-3.54e-09	2.41e-09	0.928	0.267
Gynoid Fat Mass	Artery Coronary	-3.54e-09	2.35e-09	0.934	0.267
Gynoid Fat Mass	Adipose Visceral Omentum	-4.78e-09	2.78e-09	0.957	0.267
Gynoid Fat Mass	Artery Aorta	-4.31e-09	2.42e-09	0.962	0.267
Gynoid Fat Mass	Cells Transformed fibroblasts	-4.6e-09	2.47e-09	0.969	0.267
Gynoid Fat Mass	Vagina	-5.07e-09	2.66e-09	0.972	0.267
Gynoid Fat Mass	Heart Atrial Appendage	-6.05e-09	2.09e-09	0.998	0.267
Gynoid Fat Mass	Lung	-7.52e-09	2.14e-09	1	0.267
Leg FMI	Brain Substantia nigra	3.45e-10	1.86e-09	0.426	0.267
Leg FMI	Nerve Tibial	4.16e-10	2.55e-09	0.435	0.267
Leg FMI	Prostate	3.82e-10	2.75e-09	0.445	0.267
Leg FMI	Breast Mammary Tissue	3.42e-10	2.76e-09	0.451	0.267
Leg FMI	Adipose Subcutaneous	2.6e-10	2.57e-09	0.46	0.267
Leg FMI	Pancreas	1.66e-10	2.55e-09	0.474	0.267
Leg FMI	Spleen	-4.52e-10	3.1e-09	0.558	0.267
Leg FMI	Adrenal Gland	-4.7e-10	3.08e-09	0.561	0.267
Leg FMI	Liver	-7.5e-10	2.81e-09	0.605	0.267
Leg FMI	Skin Sun Exposed Lower leg	-8.49e-10	2.62e-09	0.627	0.267
Leg FMI	Colon Transverse	-9.05e-10	2.68e-09	0.632	0.267
Leg FMI	Thyroid	-1.02e-09	2.72e-09	0.647	0.267
Leg FMI	Colon Sigmoid	-1.04e-09	2.49e-09	0.661	0.267
Leg FMI	Muscle Skeletal	-8.77e-10	2.09e-09	0.662	0.267
Leg FMI	Brain Spinal cord cervical c-1	-8.99e-10	1.79e-09	0.692	0.267
Leg FMI	Stomach	-3.13e-09	2.93e-09	0.857	0.267
Leg FMI	Ovary	-2.89e-09	2.68e-09	0.86	0.267
Leg FMI	Heart Left Ventricle	-2.46e-09	2.22e-09	0.867	0.267
Leg FMI	Esophagus Mucosa	-3.15e-09	2.58e-09	0.889	0.267
Leg FMI	Adipose Visceral Omentum	-3.46e-09	2.75e-09	0.896	0.267
Leg FMI	Small Intestine Terminal Ileum	-4.02e-09	2.84e-09	0.921	0.267
Leg FMI	Whole Blood	-3.92e-09	2.62e-09	0.932	0.267
Leg FMI	Skin Not Sun Exposed Suprapubic	-3.73e-09	2.33e-09	0.946	0.267
Leg FMI	Minor Salivary Gland	-3.85e-09	2.36e-09	0.949	0.267
Leg FMI	Cells EBV-transformed lymphocytes	-4.3e-09	2.46e-09	0.96	0.267
Leg FMI	Artery Coronary	-4.66e-09	2.29e-09	0.979	0.267
Leg FMI	Vagina	-5.78e-09	2.44e-09	0.991	0.267
Leg FMI	Artery Aorta	-5.61e-09	2.26e-09	0.993	0.267
Leg FMI	Cells Transformed fibroblasts	-6.68e-09	2.35e-09	0.998	0.267
Leg FMI	Heart Atrial Appendage	-6.56e-09	2.04e-09	0.999	0.267
Leg FMI	Lung	-8.26e-09	2.04e-09	1	0.267
Leg FMR	Brain Putamen basal ganglia	4.56e-10	1.84e-09	0.402	0.267
Leg FMR	Brain Nucleus accumbens basal ganglia	3.66e-10	1.89e-09	0.423	0.267
Leg FMR	Muscle Skeletal	4.31e-10	2.61e-09	0.434	0.267
Leg FMR	Thyroid	4.32e-10	2.88e-09	0.44	0.267
Leg FMR	Pituitary	3.45e-10	2.48e-09	0.445	0.267
Leg FMR	Liver	-4.42e-11	2.99e-09	0.506	0.267
Leg FMR	Colon Transverse	-1.05e-10	2.88e-09	0.515	0.267
Leg FMR	Brain Caudate basal ganglia	-1.85e-10	1.91e-09	0.539	0.267
Leg FMR	Colon Sigmoid	-2.76e-10	2.54e-09	0.543	0.267
Leg FMR	Brain Cortex	-4.75e-10	1.7e-09	0.61	0.267
Leg FMR	Testis	-5.93e-10	2.11e-09	0.611	0.267
Leg FMR	Pancreas	-1.04e-09	2.4e-09	0.667	0.267
Leg FMR	Brain Hypothalamus	-7.96e-10	1.59e-09	0.691	0.267
Leg FMR	Stomach	-2.27e-09	3.54e-09	0.739	0.267
Leg FMR	Brain Hippocampus	-1.21e-09	1.74e-09	0.756	0.267
Leg FMR	Ovary	-1.75e-09	2.48e-09	0.76	0.267
Leg FMR	Skin Not Sun Exposed Suprapubic	-1.97e-09	2.44e-09	0.79	0.267
Leg FMR	Brain Anterior cingulate cortex BA24	-1.4e-09	1.71e-09	0.794	0.267
Leg FMR	Minor Salivary Gland	-2.33e-09	2.4e-09	0.834	0.267
Leg FMR	Artery Coronary	-2.61e-09	2.66e-09	0.837	0.267
Leg FMR	Esophagus Mucosa	-2.91e-09	2.76e-09	0.854	0.267
Leg FMR	Brain Amygdala	-2.04e-09	1.85e-09	0.864	0.267
Leg FMR	Vagina	-3.09e-09	2.38e-09	0.903	0.267
Leg FMR	Whole Blood	-3.99e-09	2.71e-09	0.93	0.267
Leg FMR	Cells EBV-transformed lymphocytes	-3.85e-09	2.54e-09	0.935	0.267
Leg FMR	Brain Substantia nigra	-2.66e-09	1.75e-09	0.936	0.267
Leg FMR	Cells Transformed fibroblasts	-3.95e-09	2.52e-09	0.942	0.267
Leg FMR	Heart Left Ventricle	-3.72e-09	2.27e-09	0.949	0.267
Leg FMR	Brain Spinal cord cervical c-1	-2.93e-09	1.74e-09	0.954	0.267
Leg FMR	Spleen	-4.62e-09	2.74e-09	0.954	0.267
Leg FMR	Artery Aorta	-4.45e-09	2.44e-09	0.966	0.267
Leg FMR	Small Intestine Terminal Ileum	-5.75e-09	2.72e-09	0.983	0.267
Leg FMR	Heart Atrial Appendage	-5.27e-09	2.15e-09	0.993	0.267
Leg FMR	Lung	-7.7e-09	2.18e-09	1	0.267
Pear Fat	Muscle Skeletal	6.19e-10	2.3e-09	0.394	0.267
Pear Fat	Thyroid	5.11e-10	2.81e-09	0.428	0.267
Pear Fat	Liver	4.45e-10	3.13e-09	0.443	0.267
Pear Fat	Adipose Subcutaneous	1.79e-10	2.83e-09	0.475	0.267
Pear Fat	Colon Sigmoid	-5.11e-10	2.66e-09	0.576	0.267
Pear Fat	Adrenal Gland	-7.83e-10	3.25e-09	0.595	0.267
Pear Fat	Skin Sun Exposed Lower leg	-6.62e-10	2.74e-09	0.595	0.267
Pear Fat	Pancreas	-7.04e-10	2.67e-09	0.604	0.267
Pear Fat	Colon Transverse	-9.13e-10	2.77e-09	0.629	0.267
Pear Fat	Brain Spinal cord cervical c-1	-8.79e-10	1.9e-09	0.678	0.267
Pear Fat	Stomach	-1.62e-09	2.95e-09	0.708	0.267
Pear Fat	Ovary	-1.63e-09	2.85e-09	0.717	0.267
Pear Fat	Small Intestine Terminal Ileum	-3.12e-09	2.97e-09	0.853	0.267
Pear Fat	Esophagus Mucosa	-3.04e-09	2.76e-09	0.865	0.267
Pear Fat	Skin Not Sun Exposed Suprapubic	-2.86e-09	2.46e-09	0.878	0.267
Pear Fat	Cells EBV-transformed lymphocytes	-3.81e-09	2.77e-09	0.915	0.267
Pear Fat	Heart Left Ventricle	-3.29e-09	2.37e-09	0.917	0.267
Pear Fat	Minor Salivary Gland	-3.5e-09	2.47e-09	0.922	0.267
Pear Fat	Whole Blood	-4.1e-09	2.76e-09	0.931	0.267
Pear Fat	Artery Coronary	-3.8e-09	2.42e-09	0.942	0.267
Pear Fat	Adipose Visceral Omentum	-5.11e-09	2.86e-09	0.963	0.267
Pear Fat	Cells Transformed fibroblasts	-4.85e-09	2.55e-09	0.972	0.267
Pear Fat	Artery Aorta	-4.81e-09	2.49e-09	0.973	0.267
Pear Fat	Vagina	-5.35e-09	2.72e-09	0.975	0.267
Pear Fat	Heart Atrial Appendage	-6.61e-09	2.16e-09	0.999	0.267
Pear Fat	Lung	-7.9e-09	2.19e-09	1	0.267
SAT	Spleen	6.15e-10	3.07e-09	0.421	0.267
SAT	Brain Spinal cord cervical c-1	4.44e-12	1.79e-09	0.499	0.267
SAT	Thyroid	-7.32e-11	2.41e-09	0.512	0.267
SAT	Muscle Skeletal	-1.87e-10	1.91e-09	0.539	0.267
SAT	Nerve Tibial	-4.1e-10	2.36e-09	0.569	0.267
SAT	Liver	-5.1e-10	2.48e-09	0.581	0.267
SAT	Pancreas	-8.71e-10	2.31e-09	0.647	0.267
SAT	Breast Mammary Tissue	-1.14e-09	2.42e-09	0.681	0.267
SAT	Colon Transverse	-1.16e-09	2.34e-09	0.689	0.267
SAT	Colon Sigmoid	-1.19e-09	2.23e-09	0.703	0.267
SAT	Adrenal Gland	-2.5e-09	2.7e-09	0.823	0.267
SAT	Stomach	-2.21e-09	2.34e-09	0.827	0.267
SAT	Ovary	-2.42e-09	2.41e-09	0.842	0.267
SAT	Skin Sun Exposed Lower leg	-2.34e-09	2.26e-09	0.85	0.267
SAT	Adipose Subcutaneous	-2.55e-09	2.3e-09	0.866	0.267
SAT	Small Intestine Terminal Ileum	-2.95e-09	2.61e-09	0.87	0.267
SAT	Heart Left Ventricle	-2.67e-09	2.07e-09	0.902	0.267
SAT	Esophagus Mucosa	-3.47e-09	2.48e-09	0.919	0.267
SAT	Whole Blood	-3.74e-09	2.52e-09	0.931	0.267
SAT	Minor Salivary Gland	-3.92e-09	2.14e-09	0.967	0.267
SAT	Skin Not Sun Exposed Suprapubic	-3.88e-09	2.11e-09	0.967	0.267
SAT	Artery Aorta	-4.02e-09	2.14e-09	0.97	0.267
SAT	Cells EBV-transformed lymphocytes	-4.72e-09	2.44e-09	0.974	0.267
SAT	Artery Coronary	-4.07e-09	1.99e-09	0.979	0.267
SAT	Cells Transformed fibroblasts	-4.93e-09	2.24e-09	0.986	0.267
SAT	Vagina	-5.88e-09	2.42e-09	0.992	0.267
SAT	Heart Atrial Appendage	-5.39e-09	1.82e-09	0.998	0.267
SAT	Adipose Visceral Omentum	-7.05e-09	2.29e-09	0.999	0.267
SAT	Lung	-7.53e-09	1.99e-09	1	0.267
SFI	Uterus	3.54e-10	2.96e-09	0.452	0.267
SFI	Prostate	3.62e-11	2.67e-09	0.495	0.267
SFI	Pancreas	-5.48e-11	2.51e-09	0.509	0.267
SFI	Brain Spinal cord cervical c-1	-1.08e-10	1.85e-09	0.523	0.267
SFI	Nerve Tibial	-2.58e-10	2.48e-09	0.541	0.267
SFI	Spleen	-3.41e-10	3.09e-09	0.544	0.267
SFI	Liver	-1.27e-09	2.7e-09	0.682	0.267
SFI	Adrenal Gland	-1.44e-09	2.99e-09	0.685	0.267
SFI	Breast Mammary Tissue	-1.42e-09	2.63e-09	0.706	0.267
SFI	Colon Transverse	-1.46e-09	2.6e-09	0.712	0.267
SFI	Colon Sigmoid	-1.45e-09	2.41e-09	0.726	0.267
SFI	Thyroid	-1.64e-09	2.62e-09	0.735	0.267
SFI	Adipose Subcutaneous	-1.55e-09	2.44e-09	0.738	0.267
SFI	Muscle Skeletal	-1.33e-09	1.96e-09	0.75	0.267
SFI	Skin Sun Exposed Lower leg	-1.87e-09	2.5e-09	0.773	0.267
SFI	Heart Left Ventricle	-2.24e-09	2.17e-09	0.849	0.267
SFI	Ovary	-3.11e-09	2.68e-09	0.877	0.267
SFI	Stomach	-3.51e-09	2.73e-09	0.901	0.267
SFI	Esophagus Mucosa	-3.46e-09	2.51e-09	0.915	0.267
SFI	Small Intestine Terminal Ileum	-3.9e-09	2.82e-09	0.916	0.267
SFI	Whole Blood	-4.04e-09	2.64e-09	0.937	0.267
SFI	Skin Not Sun Exposed Suprapubic	-4.34e-09	2.31e-09	0.97	0.267
SFI	Cells EBV-transformed lymphocytes	-4.68e-09	2.41e-09	0.974	0.267
SFI	Minor Salivary Gland	-4.51e-09	2.28e-09	0.976	0.267
SFI	Adipose Visceral Omentum	-5.41e-09	2.56e-09	0.983	0.267
SFI	Artery Coronary	-4.93e-09	2.16e-09	0.989	0.267
SFI	Artery Aorta	-5.41e-09	2.2e-09	0.993	0.267
SFI	Vagina	-6.39e-09	2.42e-09	0.996	0.267
SFI	Cells Transformed fibroblasts	-6.9e-09	2.35e-09	0.998	0.267
SFI	Heart Atrial Appendage	-6.54e-09	1.98e-09	1	0.267
SFI	Lung	-8.46e-09	2.01e-09	1	0.267
TFI	Nerve Tibial	4.86e-10	1.87e-09	0.397	0.267
TFI	Brain Amygdala	3.92e-10	1.57e-09	0.401	0.267
TFI	Brain Substantia nigra	3.24e-10	1.66e-09	0.423	0.267
TFI	Artery Coronary	1.27e-10	1.71e-09	0.47	0.267
TFI	Brain Hippocampus	5.84e-11	1.52e-09	0.485	0.267
TFI	Heart Left Ventricle	-1.29e-10	1.83e-09	0.528	0.267
TFI	Esophagus Gastroesophageal Junction	-3.32e-10	2.02e-09	0.565	0.267
TFI	Thyroid	-3.62e-10	2.05e-09	0.57	0.267
TFI	Prostate	-6.49e-10	2.16e-09	0.618	0.267
TFI	Muscle Skeletal	-5.79e-10	1.85e-09	0.623	0.267
TFI	Skin Not Sun Exposed Suprapubic	-6.69e-10	1.92e-09	0.636	0.267
TFI	Minor Salivary Gland	-8.12e-10	1.85e-09	0.669	0.267
TFI	Skin Sun Exposed Lower leg	-9.21e-10	2.01e-09	0.677	0.267
TFI	Esophagus Muscularis	-1.06e-09	1.95e-09	0.708	0.267
TFI	Ovary	-9.88e-10	1.61e-09	0.73	0.267
TFI	Stomach	-1.74e-09	2.09e-09	0.797	0.267
TFI	Artery Aorta	-1.41e-09	1.7e-09	0.797	0.267
TFI	Vagina	-1.64e-09	1.86e-09	0.812	0.267
TFI	Cells Transformed fibroblasts	-2.24e-09	2.19e-09	0.847	0.267
TFI	Cells EBV-transformed lymphocytes	-2.7e-09	1.93e-09	0.919	0.267
TFI	Brain Spinal cord cervical c-1	-2.43e-09	1.68e-09	0.926	0.267
TFI	Heart Atrial Appendage	-2.59e-09	1.74e-09	0.932	0.267
TFI	Pancreas	-2.77e-09	1.73e-09	0.946	0.267
TFI	Colon Transverse	-3.55e-09	1.94e-09	0.967	0.267
TFI	Colon Sigmoid	-3.7e-09	1.86e-09	0.977	0.267
TFI	Whole Blood	-3.7e-09	1.83e-09	0.978	0.267
TFI	Esophagus Mucosa	-4.35e-09	1.94e-09	0.988	0.267
TFI	Lung	-4.71e-09	1.89e-09	0.994	0.267
TFI	Small Intestine Terminal Ileum	-4.88e-09	1.93e-09	0.994	0.267
TFI	Spleen	-5.02e-09	1.81e-09	0.997	0.267
TLI	Colon Sigmoid	4.48e-10	2.44e-09	0.427	0.267
TLI	Pancreas	4.27e-10	2.59e-09	0.435	0.267
TLI	Liver	4.45e-10	2.79e-09	0.437	0.267
TLI	Heart Left Ventricle	2.36e-10	2.2e-09	0.457	0.267
TLI	Prostate	2.53e-10	2.59e-09	0.461	0.267
TLI	Ovary	-2.39e-10	3.12e-09	0.53	0.267
TLI	Adrenal Gland	-7.41e-10	3.35e-09	0.588	0.267
TLI	Brain Spinal cord cervical c-1	-6.38e-10	1.98e-09	0.626	0.267
TLI	Thyroid	-9.77e-10	2.64e-09	0.644	0.267
TLI	Muscle Skeletal	-8.39e-10	2.02e-09	0.661	0.267
TLI	Skin Sun Exposed Lower leg	-1.37e-09	2.52e-09	0.707	0.267
TLI	Small Intestine Terminal Ileum	-1.68e-09	3.06e-09	0.709	0.267
TLI	Adipose Subcutaneous	-1.52e-09	2.67e-09	0.715	0.267
TLI	Colon Transverse	-1.63e-09	2.65e-09	0.731	0.267
TLI	Stomach	-1.67e-09	2.57e-09	0.742	0.267
TLI	Breast Mammary Tissue	-2.24e-09	2.89e-09	0.781	0.267
TLI	Skin Not Sun Exposed Suprapubic	-2.18e-09	2.45e-09	0.813	0.267
TLI	Whole Blood	-2.77e-09	2.55e-09	0.862	0.267
TLI	Artery Coronary	-2.62e-09	2.15e-09	0.889	0.267
TLI	Esophagus Mucosa	-3.09e-09	2.44e-09	0.897	0.267
TLI	Artery Aorta	-3.03e-09	2.26e-09	0.91	0.267
TLI	Cells EBV-transformed lymphocytes	-3.8e-09	2.61e-09	0.927	0.267
TLI	Heart Atrial Appendage	-3.64e-09	2.12e-09	0.957	0.267
TLI	Cells Transformed fibroblasts	-4.48e-09	2.41e-09	0.969	0.267
TLI	Minor Salivary Gland	-4.86e-09	2.22e-09	0.986	0.267
TLI	Adipose Visceral Omentum	-7.59e-09	2.62e-09	0.998	0.267
TLI	Lung	-6.26e-09	2.07e-09	0.999	0.267
TLI	Vagina	-7.66e-09	2.38e-09	0.999	0.267
Total Lean %	Brain Spinal cord cervical c-1	2.26e-10	1.76e-09	0.449	0.267
Total Lean %	Prostate	-2.33e-11	2.38e-09	0.504	0.267
Total Lean %	Testis	-1.5e-10	2.11e-09	0.528	0.267
Total Lean %	Muscle Skeletal	-1.05e-09	1.82e-09	0.719	0.267
Total Lean %	Nerve Tibial	-1.13e-09	1.91e-09	0.723	0.267
Total Lean %	Thyroid	-1.31e-09	2.2e-09	0.724	0.267
Total Lean %	Pancreas	-1.4e-09	2.09e-09	0.749	0.267
Total Lean %	Colon Sigmoid	-1.54e-09	2.03e-09	0.775	0.267
Total Lean %	Colon Transverse	-1.82e-09	2.19e-09	0.797	0.267
Total Lean %	Breast Mammary Tissue	-1.82e-09	2.13e-09	0.804	0.267
Total Lean %	Heart Left Ventricle	-1.72e-09	1.92e-09	0.815	0.267
Total Lean %	Adrenal Gland	-2.22e-09	2.43e-09	0.82	0.267
Total Lean %	Spleen	-2.43e-09	2.57e-09	0.828	0.267
Total Lean %	Liver	-2.11e-09	2.21e-09	0.83	0.267
Total Lean %	Ovary	-2.7e-09	2.21e-09	0.89	0.267
Total Lean %	Adipose Subcutaneous	-2.57e-09	2.01e-09	0.899	0.267
Total Lean %	Skin Sun Exposed Lower leg	-3.28e-09	2.2e-09	0.932	0.267
Total Lean %	Whole Blood	-4.06e-09	2.46e-09	0.95	0.267
Total Lean %	Stomach	-3.54e-09	2.13e-09	0.952	0.267
Total Lean %	Artery Aorta	-3.57e-09	1.95e-09	0.966	0.267
Total Lean %	Small Intestine Terminal Ileum	-4.39e-09	2.35e-09	0.969	0.267
Total Lean %	Esophagus Mucosa	-4.47e-09	2.28e-09	0.975	0.267
Total Lean %	Artery Coronary	-3.79e-09	1.91e-09	0.977	0.267
Total Lean %	Cells EBV-transformed lymphocytes	-4.8e-09	2.22e-09	0.985	0.267
Total Lean %	Skin Not Sun Exposed Suprapubic	-4.95e-09	2.15e-09	0.989	0.267
Total Lean %	Cells Transformed fibroblasts	-5.05e-09	2.16e-09	0.99	0.267
Total Lean %	Vagina	-5.81e-09	2.28e-09	0.995	0.267
Total Lean %	Minor Salivary Gland	-5.24e-09	1.97e-09	0.996	0.267
Total Lean %	Heart Atrial Appendage	-4.68e-09	1.76e-09	0.996	0.267
Total Lean %	Adipose Visceral Omentum	-5.77e-09	2.07e-09	0.997	0.267
Total Lean %	Lung	-8.01e-09	1.84e-09	1	0.267
VAT FMI	Uterus	-2.63e-10	2.3e-09	0.545	0.267
VAT FMI	Heart Left Ventricle	-4.16e-10	1.89e-09	0.587	0.267
VAT FMI	Prostate	-1.06e-09	2.23e-09	0.683	0.267
VAT FMI	Spleen	-1.35e-09	2.24e-09	0.727	0.267
VAT FMI	Liver	-1.72e-09	1.89e-09	0.819	0.267
VAT FMI	Adrenal Gland	-2.35e-09	2.26e-09	0.851	0.267
VAT FMI	Pancreas	-2.19e-09	1.99e-09	0.865	0.267
VAT FMI	Ovary	-2.53e-09	2.19e-09	0.876	0.267
VAT FMI	Thyroid	-2.45e-09	2.06e-09	0.883	0.267
VAT FMI	Nerve Tibial	-2.4e-09	1.95e-09	0.891	0.267
VAT FMI	Colon Transverse	-2.7e-09	2.04e-09	0.907	0.267
VAT FMI	Muscle Skeletal	-2.33e-09	1.6e-09	0.927	0.267
VAT FMI	Artery Aorta	-2.65e-09	1.73e-09	0.937	0.267
VAT FMI	Small Intestine Terminal Ileum	-3.38e-09	2.14e-09	0.943	0.267
VAT FMI	Stomach	-3.2e-09	1.82e-09	0.961	0.267
VAT FMI	Whole Blood	-4.24e-09	2.18e-09	0.974	0.267
VAT FMI	Breast Mammary Tissue	-3.77e-09	1.89e-09	0.977	0.267
VAT FMI	Colon Sigmoid	-3.38e-09	1.68e-09	0.978	0.267
VAT FMI	Artery Coronary	-3.35e-09	1.64e-09	0.979	0.267
VAT FMI	Cells EBV-transformed lymphocytes	-4.22e-09	2.02e-09	0.982	0.267
VAT FMI	Adipose Subcutaneous	-3.82e-09	1.78e-09	0.984	0.267
VAT FMI	Heart Atrial Appendage	-3.97e-09	1.7e-09	0.99	0.267
VAT FMI	Skin Sun Exposed Lower leg	-4.43e-09	1.86e-09	0.991	0.267
VAT FMI	Skin Not Sun Exposed Suprapubic	-4.6e-09	1.88e-09	0.993	0.267
VAT FMI	Esophagus Mucosa	-5.05e-09	2.03e-09	0.994	0.267
VAT FMI	Minor Salivary Gland	-4.55e-09	1.79e-09	0.994	0.267
VAT FMI	Cells Transformed fibroblasts	-5.99e-09	2.02e-09	0.999	0.267
VAT FMI	Vagina	-6.45e-09	2.05e-09	0.999	0.267
VAT FMI	Lung	-6.75e-09	1.72e-09	1	0.267
VAT FMI	Adipose Visceral Omentum	-7.97e-09	1.8e-09	1	0.267

## Sheet: SD3
iDXA Trait	rsid	chr_pos	a1	a0	freq1	beta1	se	p	N Other Assocs	Other iDXA Traits
Android FMI	rs17325374	2_230822858	G	A	0.3188	0.020463	0.002428	3.58e-17	14	Android Fat Mass, Android FMI, Android FMR, Android LMI, Apple Fat, Leg FMI, Gynoid Fat Mass, Pear Fat, SFI, SAT, TFI, TLI, Total Lean %, VAT FMI
VAT FMI	rs10795418	10_16744334	G	A	0.6621	0.0182	0.00241	3.99e-14	13	Android Fat Mass, Android FMI, Android FMR, Android LMI, Apple Fat, Leg FMI, Leg FMR, Gynoid Fat Mass, Pear Fat, SFI, SAT, TLI, Total Lean %
SFI	rs11079849	17_47090785	T	C	0.3272	-0.0204	0.00241	2.33e-17	13	Android Fat Mass, Android FMI, Android FMR, Android LMI, Apple Fat, Leg FMI, Leg FMR, Gynoid Fat Mass, Pear Fat, SAT, TLI, Total Lean %, VAT FMI
Pear Fat	rs12880641	14_103251452	G	T	0.6613	-0.016	0.00238	1.89e-11	13	Android Fat Mass, Android FMI, Android FMR, Android LMI, Apple Fat, Leg FMI, Leg FMR, Gynoid Fat Mass, SFI, SAT, TLI, Total Lean %, VAT FMI
SFI	rs1441264	13_79580919	A	G	0.5925	0.0176	0.00234	6.02e-14	13	Android Fat Mass, Android FMI, Android FMR, Android LMI, Apple Fat, Leg FMI, Leg FMR, Gynoid Fat Mass, Pear Fat, SAT, TLI, Total Lean %, VAT FMI
Total Lean %	rs2242449	17_7095507	T	C	0.4258	-0.0179	0.0023	6.94e-15	13	Android Fat Mass, Android FMI, Android FMR, Apple Fat, Leg FMI, Leg FMR, Gynoid Fat Mass, Pear Fat, SFI, SAT, TLI, Total Lean %, VAT FMI
Leg FMI	rs4832298	2_86764004	T	C	0.6857	-0.0188	0.00243	1.1e-14	13	Android Fat Mass, Android FMI, Android FMR, Android LMI, Apple Fat, Leg FMR, Gynoid Fat Mass, Pear Fat, SFI, SAT, TLI, Total Lean %, VAT FMI
SFI	rs778094	2_147903802	A	G	0.5775	-0.0165	0.00229	6.44e-13	13	Android Fat Mass, Android FMI, Android FMR, Android LMI, Apple Fat, Leg FMI, Leg FMR, Gynoid Fat Mass, Pear Fat, SAT, TLI, Total Lean %, VAT FMI
Android FMI	rs9641499	7_112984493	A	C	0.4341	-0.0165	0.00228	4.91e-13	13	Android Fat Mass, Android FMR, Android LMI, Apple Fat, Leg FMI, Leg FMR, Gynoid Fat Mass, Pear Fat, SFI, SAT, TLI, Total Lean %, VAT FMI
SFI	rs12364470	11_134601012	G	T	0.1659	0.02	0.00303	4.8e-11	12	Android Fat Mass, Android FMI, Android FMR, Android LMI, Apple Fat, Leg FMI, Gynoid Fat Mass, Pear Fat, SAT, TLI, Total Lean %, VAT FMI
Android Fat Mass	rs1507331	1_209516897	G	C	0.1316	0.0219	0.00334	5.44e-11	12	Android FMI, Android FMR, Android LMI, Apple Fat, Leg FMI, Gynoid Fat Mass, Pear Fat, SFI, SAT, TLI, Total Lean %, VAT FMI
Total Lean %	rs1886558	13_111982615	G	A	0.6069	0.015	0.00233	1.39e-10	12	Android Fat Mass, Android FMI, Android FMR, Apple Fat, Leg FMI, Leg FMR, Gynoid Fat Mass, Pear Fat, SFI, SAT, Total Lean %, VAT FMI
SAT	rs2397073	6_51811815	G	A	0.3326	0.0167	0.0024	2.93e-12	12	Android Fat Mass, Android FMI, Android FMR, Android LMI, Apple Fat, Leg FMI, Gynoid Fat Mass, Pear Fat, SFI, TLI, Total Lean %, VAT FMI
TLI	rs4642249	4_20089011	G	A	0.892	0.0235	0.00365	1.24e-10	12	Android Fat Mass, Android FMI, Android FMR, Android LMI, Apple Fat, Leg FMI, Gynoid Fat Mass, Pear Fat, SFI, SAT, Total Lean %, VAT FMI
Gynoid Fat Mass	rs6722320	2_100871330	A	G	0.2061	0.0196	0.0028	3.07e-12	12	Android Fat Mass, Android FMI, Android FMR, Apple Fat, Leg FMI, Leg FMR, Pear Fat, SFI, SAT, TLI, Total Lean %, VAT FMI
Apple Fat	rs11208779	1_66417145	C	G	0.5313	0.0162	0.00227	9.74e-13	11	Android Fat Mass, Android FMI, Android FMR, Leg FMI, Leg FMR, Gynoid Fat Mass, Pear Fat, SFI, SAT, Total Lean %, VAT FMI
SFI	rs1547874	18_22159869	C	T	0.1925	-0.0194	0.00287	1.66e-11	11	Android Fat Mass, Android FMI, Android FMR, Apple Fat, Leg FMI, Leg FMR, Gynoid Fat Mass, Pear Fat, SAT, Total Lean %, VAT FMI
Apple Fat	rs2736208	8_116826244	C	T	0.7568	0.0206	0.00264	6.9e-15	11	Android Fat Mass, Android FMI, Android FMR, Leg FMI, Leg FMR, Gynoid Fat Mass, Pear Fat, SFI, SAT, TLI, Total Lean %
SAT	rs4072917	8_143300279	A	G	0.4754	0.0145	0.00227	1.49e-10	11	Android Fat Mass, Android FMI, Android FMR, Apple Fat, Leg FMI, Gynoid Fat Mass, Pear Fat, SFI, TLI, Total Lean %, VAT FMI
SFI	rs4722398	7_3125220	T	C	0.1358	0.0213	0.00329	9.2e-11	11	Android Fat Mass, Android FMI, Android FMR, Apple Fat, Leg FMI, Leg FMR, Gynoid Fat Mass, Pear Fat, SAT, TLI, Total Lean %
Leg FMI	rs5398	3_170715830	A	G	0.2852	0.0167	0.00249	2.42e-11	11	Android Fat Mass, Android FMI, Android FMR, Android LMI, Apple Fat, Gynoid Fat Mass, Pear Fat, SFI, SAT, TLI, VAT FMI
Total Lean %	rs56399737	13_33381721	T	C	0.449	0.0167	0.00228	2.28e-13	11	Android Fat Mass, Android FMI, Android FMR, Apple Fat, Leg FMI, Leg FMR, Gynoid Fat Mass, Pear Fat, SFI, SAT, Total Lean %
SFI	rs59399491	5_92560816	A	G	0.1985	-0.0179	0.00283	2.46e-10	11	Android Fat Mass, Android FMI, Android FMR, Apple Fat, Leg FMI, Leg FMR, Gynoid Fat Mass, Pear Fat, SAT, Total Lean %, VAT FMI
TLI	rs59893724	5_80830788	G	A	0.2451	0.0197	0.00262	5.31e-14	11	Android Fat Mass, Android FMI, Android FMR, Android LMI, Apple Fat, Leg FMI, Gynoid Fat Mass, Pear Fat, SFI, SAT, Total Lean %
Android FMI	rs61969510	13_86484025	C	T	0.2811	0.0178	0.00253	2.4e-12	11	Android Fat Mass, Android FMR, Apple Fat, Leg FMI, Leg FMR, Gynoid Fat Mass, Pear Fat, SFI, SAT, Total Lean %, VAT FMI
SFI	rs7774	17_4801163	A	C	0.3085	0.0174	0.00246	1.57e-12	11	Android Fat Mass, Android FMI, Android FMR, Android LMI, Apple Fat, Leg FMI, Leg FMR, Gynoid Fat Mass, Pear Fat, SAT, Total Lean %
SFI	rs12635614	3_173113041	A	G	0.5088	0.0147	0.00226	6.56e-11	10	Android Fat Mass, Android FMI, Android FMR, Android LMI, Apple Fat, Leg FMI, Gynoid Fat Mass, Pear Fat, TLI, Total Lean %
Total Lean %	rs1388479	3_44010144	T	A	0.7034	0.017	0.00248	6.35e-12	10	Android Fat Mass, Android FMI, Android FMR, Apple Fat, Leg FMI, Leg FMR, SFI, SAT, Total Lean %, VAT FMI
TLI	rs2271998	3_170625806	T	C	0.4058	-0.0163	0.0023	1.32e-12	10	Android Fat Mass, Android FMI, Android LMI, Apple Fat, Leg FMI, Gynoid Fat Mass, Pear Fat, SFI, SAT, VAT FMI
Android FMI	rs34769775	15_80989172	T	C	0.2982	-0.0165	0.00247	2.48e-11	10	Android Fat Mass, Android FMR, Apple Fat, Leg FMI, Gynoid Fat Mass, Pear Fat, SFI, SAT, Total Lean %, VAT FMI
Total Lean %	rs35761930	18_13182325	T	A	0.1839	-0.0187	0.00294	1.71e-10	10	Android Fat Mass, Android FMI, Android FMR, Apple Fat, Leg FMI, Gynoid Fat Mass, Pear Fat, SFI, SAT, Total Lean %
SFI	rs4670612	2_37020263	G	A	0.6558	0.0152	0.00237	1.47e-10	10	Android Fat Mass, Android FMI, Android FMR, Apple Fat, Leg FMI, Leg FMR, Gynoid Fat Mass, Pear Fat, SAT, Total Lean %
VAT FMI	rs56803094	15_99222509	G	A	0.2275	-0.0172	0.00272	2.62e-10	10	Android Fat Mass, Android FMI, Android FMR, Apple Fat, Leg FMI, Gynoid Fat Mass, Pear Fat, SFI, SAT, Total Lean %
SFI	rs57800857	4_140863365	C	A	0.365	-0.0153	0.00236	9.14e-11	10	Android Fat Mass, Android FMI, Android FMR, Apple Fat, Leg FMI, Leg FMR, SAT, TFI, Total Lean %, VAT FMI
Leg FMR	rs7203846	16_2081377	G	C	0.3666	-0.0154	0.00235	6.09e-11	10	Android Fat Mass, Android FMI, Android FMR, Apple Fat, Leg FMI, Gynoid Fat Mass, Pear Fat, SFI, SAT, Total Lean %
Apple Fat	rs73213484	4_28489339	T	A	0.1391	-0.0221	0.00327	1.43e-11	10	Android Fat Mass, Android FMI, Android FMR, Android LMI, Gynoid Fat Mass, Pear Fat, SFI, SAT, Total Lean %, VAT FMI
Gynoid Fat Mass	rs75403838	16_64687083	A	G	0.1425	-0.0195	0.00323	1.48e-09	10	Android Fat Mass, Android FMI, Android FMR, Apple Fat, Leg FMI, Pear Fat, SFI, SAT, TLI, Total Lean %
Leg FMR	rs7789056	7_112908269	A	G	0.564	-0.016	0.00228	1.98e-12	10	Android Fat Mass, Android FMI, Android FMR, Apple Fat, Leg FMI, Gynoid Fat Mass, Pear Fat, SFI, SAT, Total Lean %
Leg FMR	rs9814758	3_123062657	G	T	0.3564	-0.0163	0.00237	6.08e-12	10	Android Fat Mass, Android FMI, Android FMR, Apple Fat, Leg FMI, Gynoid Fat Mass, Pear Fat, SFI, SAT, Total Lean %
SAT	rs1056441	20_62370349	C	T	0.6733	0.0165	0.00241	7.04e-12	9	Android Fat Mass, Android FMI, Android FMR, Apple Fat, Leg FMR, Gynoid Fat Mass, Pear Fat, SFI, Total Lean %
Apple Fat	rs10805383	5_63034606	A	G	0.4796	0.0143	0.00226	2.94e-10	9	Android Fat Mass, Android FMI, Android FMR, Leg FMI, Gynoid Fat Mass, Pear Fat, SFI, TLI, Total Lean %
Apple Fat	rs10947793	6_12142817	G	A	0.3733	-0.0153	0.00235	7.7e-11	9	Android Fat Mass, Android FMI, Android FMR, Leg FMI, Gynoid Fat Mass, Pear Fat, SFI, SAT, Total Lean %
Gynoid Fat Mass	rs12147845	14_101144596	T	C	0.1165	0.0255	0.00353	4.61e-13	9	Android Fat Mass, Android FMI, Android LMI, Apple Fat, Leg FMI, Pear Fat, SFI, SAT, TLI
SAT	rs13163306	5_136571959	A	G	0.4663	-0.0144	0.00226	2.29e-10	9	Android Fat Mass, Android FMI, Android FMR, Apple Fat, Leg FMI, Gynoid Fat Mass, Pear Fat, SFI, Total Lean %
TLI	rs1336486	13_40784814	G	T	0.3292	-0.0148	0.00241	7.5e-10	9	Android Fat Mass, Android FMI, Apple Fat, Leg FMI, Gynoid Fat Mass, Pear Fat, SFI, SAT, Total Lean %
Android FMI	rs1436343	3_104606130	G	A	0.5826	0.0156	0.00229	9.15e-12	9	Android Fat Mass, Android FMR, Android LMI, Apple Fat, Leg FMI, SFI, SAT, Total Lean %, VAT FMI
Android Fat Mass	rs2733287	12_41880909	C	A	0.4887	0.0166	0.00226	2e-13	9	Android FMI, Android FMR, Android LMI, Apple Fat, Gynoid Fat Mass, SAT, TFI, Total Lean %, VAT FMI
Pear Fat	rs10237317	7_70045941	G	A	0.4172	0.0147	0.0023	1.76e-10	8	Android Fat Mass, Android FMI, Android FMR, Apple Fat, Gynoid Fat Mass, SAT, Total Lean %, VAT FMI
SFI	rs12885458	14_47303114	G	T	0.5104	-0.0141	0.00226	4.01e-10	8	Android Fat Mass, Android FMI, Android LMI, Apple Fat, Leg FMI, Pear Fat, SAT, TLI
TLI	rs13025377	2_28953556	A	G	0.6269	0.0158	0.00233	1.28e-11	8	Android Fat Mass, Android LMI, Apple Fat, Leg FMI, Gynoid Fat Mass, Pear Fat, SFI, SAT
Apple Fat	rs2172131	10_133978962	C	T	0.5806	-0.0149	0.00229	7.59e-11	8	Android Fat Mass, Android FMI, Android FMR, Gynoid Fat Mass, Pear Fat, SFI, SAT, Total Lean %
Pear Fat	rs35612314	12_108093596	T	C	0.391	0.0166	0.00231	6.73e-13	8	Android Fat Mass, Apple Fat, Leg FMI, Leg FMR, Gynoid Fat Mass, SFI, SAT, Total Lean %
Gynoid Fat Mass	rs35961581	2_176400476	G	A	0.1222	-0.0209	0.00345	1.51e-09	8	Android FMR, Apple Fat, Leg FMI, Leg FMR, Pear Fat, SFI, SAT, Total Lean %
SFI	rs9463511	6_13178259	A	G	0.297	-0.0149	0.00247	1.86e-09	8	Android Fat Mass, Android FMI, Apple Fat, Leg FMI, Gynoid Fat Mass, Pear Fat, SAT, Total Lean %
TLI	rs10118701	9_103061366	G	A	0.3172	-0.0165	0.00242	1.08e-11	7	Android LMI, Apple Fat, Leg FMI, Gynoid Fat Mass, Pear Fat, SFI, SAT
Total Lean %	rs12561919	1_11839923	T	C	0.1484	-0.0197	0.00318	5.94e-10	7	Leg FMI, Leg FMR, Gynoid Fat Mass, Pear Fat, SFI, SAT, Total Lean %
VAT FMI	rs1891215	1_7727854	C	T	0.459	0.0134	0.00229	4.34e-09	7	Android Fat Mass, Android FMI, Android FMR, Apple Fat, Pear Fat, SAT, Total Lean %
VAT FMI	rs2528787	13_112188236	T	C	0.374	-0.0158	0.00236	2.04e-11	7	Android Fat Mass, Android FMI, Android FMR, Apple Fat, SFI, TFI, Total Lean %
Gynoid Fat Mass	rs3807566	7_50564204	T	G	0.4382	-0.0151	0.00228	3.41e-11	7	Android Fat Mass, Android FMI, Android LMI, Apple Fat, Pear Fat, SAT, TLI
Pear Fat	rs4660586	1_42407229	T	C	0.7384	-0.0195	0.00258	3.41e-14	7	Android Fat Mass, Apple Fat, Leg FMI, Leg FMR, Gynoid Fat Mass, SFI, SAT
Android Fat Mass	rs7582430	2_171598323	G	A	0.6477	-0.0157	0.00236	3.48e-11	7	Android FMI, Android FMR, Apple Fat, TFI, TLI, Total Lean %, VAT FMI
Android Fat Mass	rs10787738	10_118777371	T	C	0.2542	0.0158	0.00263	1.91e-09	6	Android FMI, Apple Fat, Gynoid Fat Mass, Pear Fat, SAT, Total Lean %
Android FMI	rs10803762	2_161105876	A	G	0.6796	0.0156	0.00243	1.49e-10	6	Android Fat Mass, Android FMR, Apple Fat, TFI, Total Lean %, VAT FMI
VAT FMI	rs10954772	8_30863938	C	T	0.6854	-0.0175	0.00246	1.02e-12	6	Android Fat Mass, Android FMI, Android FMR, Apple Fat, TFI, Total Lean %
SAT	rs1152431	14_91373290	A	G	0.5192	0.0138	0.00226	1.1e-09	6	Leg FMI, Leg FMR, Gynoid Fat Mass, Pear Fat, SFI, TLI
Android Fat Mass	rs11636611	15_36391965	T	C	0.5025	0.0148	0.00226	5.55e-11	6	Android FMI, Android FMR, Apple Fat, Gynoid Fat Mass, SAT, VAT FMI
Leg FMR	rs2612012	3_53745625	C	A	0.2498	-0.0174	0.00261	2.89e-11	6	Android FMI, Android FMR, Apple Fat, Leg FMI, SFI, Total Lean %
SFI	rs340025	15_60908307	C	T	0.5808	0.0141	0.00229	7.52e-10	6	Apple Fat, Leg FMI, Gynoid Fat Mass, Pear Fat, SAT, Total Lean %
Apple Fat	rs3737992	1_33234128	A	G	0.1682	-0.02	0.00302	3.27e-11	6	Android Fat Mass, Android FMI, Gynoid Fat Mass, Pear Fat, SAT, TLI
Android FMI	rs4673586	2_212035193	T	G	0.7056	-0.0161	0.00248	8.45e-11	6	Android Fat Mass, Android FMR, Apple Fat, SFI, Total Lean %, VAT FMI
Android FMI	rs4725388	7_150782617	A	G	0.2848	0.0149	0.0025	2.55e-09	6	Android Fat Mass, Android LMI, Apple Fat, TFI, TLI, VAT FMI
Leg FMR	rs62218301	21_36741262	G	A	0.1671	-0.0272	0.00304	3.69e-19	6	Leg FMI, Gynoid Fat Mass, Pear Fat, SFI, SAT, Total Lean %
Leg FMR	rs6557791	8_21949663	C	T	0.595	-0.0175	0.00231	3.44e-14	6	Leg FMI, Gynoid Fat Mass, Pear Fat, SFI, SAT, Total Lean %
Apple Fat	rs8074454	17_3981148	C	G	0.328	0.0153	0.0024	1.82e-10	6	Android Fat Mass, Android FMI, Android FMR, SAT, TFI, Total Lean %
Pear Fat	rs10196234	2_105373246	C	T	0.5121	-0.0137	0.00226	1.23e-09	5	Leg FMI, Leg FMR, Gynoid Fat Mass, SFI, Total Lean %
VAT FMI	rs12042959	1_243533273	G	A	0.1452	-0.0204	0.00324	3.32e-10	5	Android Fat Mass, Android FMI, Android FMR, TFI, Total Lean %
Leg FMI	rs13174863	5_139080745	G	A	0.1477	0.0206	0.0032	1.21e-10	5	Gynoid Fat Mass, Pear Fat, SFI, SAT, TLI
SAT	rs28376438	3_148698474	A	G	0.3143	0.0147	0.00244	1.88e-09	5	Android Fat Mass, Apple Fat, Gynoid Fat Mass, Pear Fat, TLI
Android FMR	rs2964004	5_153215342	G	A	0.4561	-0.014	0.00227	7.66e-10	5	Android Fat Mass, Android FMI, Apple Fat, Total Lean %, VAT FMI
TLI	rs36143	5_66164044	G	A	0.6384	-0.0146	0.00236	6.21e-10	5	Android Fat Mass, Apple Fat, Gynoid Fat Mass, Pear Fat, SAT
Android Fat Mass	rs395379	22_18212923	G	A	0.1709	0.0179	0.003	2.55e-09	5	Apple Fat, Gynoid Fat Mass, Pear Fat, SAT, Total Lean %
Leg FMR	rs4820325	22_38599978	A	G	0.5816	-0.0225	0.00229	9.61e-23	5	Leg FMI, Gynoid Fat Mass, Pear Fat, SFI, Total Lean %
Pear Fat	rs59738707	5_141814420	A	G	0.1283	-0.0249	0.0034	2.42e-13	5	Leg FMI, Leg FMR, Gynoid Fat Mass, SFI, SAT
Android LMI	rs6545144	2_50241865	A	T	0.8302	-0.0193	0.00301	1.48e-10	5	Android Fat Mass, Android FMI, Android FMR, Apple Fat, VAT FMI
Total Lean %	rs66511537	2_107493008	T	C	0.3634	0.0149	0.00235	2.3e-10	5	Android FMI, Android FMR, SFI, Total Lean %, VAT FMI
Leg FMR	rs7169796	15_59072491	C	T	0.1564	0.0212	0.00311	8.91e-12	5	Leg FMI, Gynoid Fat Mass, Pear Fat, SFI, SAT
Android Fat Mass	rs7319263	13_64882162	C	T	0.5113	0.014	0.00227	7.71e-10	5	Android FMI, Android FMR, Apple Fat, SAT, Total Lean %
Apple Fat	rs74288880	5_59275800	T	C	0.1123	-0.0216	0.00358	1.64e-09	5	Android Fat Mass, Android FMR, Gynoid Fat Mass, SAT, Total Lean %
VAT FMI	rs7498044	15_92573639	A	G	0.219	-0.0172	0.00277	5.59e-10	5	Android Fat Mass, Android FMI, Android FMR, TFI, Total Lean %
SFI	rs7601895	2_55281901	G	C	0.3094	-0.0159	0.00245	8.37e-11	5	Android FMI, Apple Fat, Leg FMI, TLI, Total Lean %
Android FMI	rs780614	1_4551679	C	T	0.1988	-0.0174	0.00286	1.26e-09	5	Android Fat Mass, Android FMR, SAT, TLI, VAT FMI
Android Fat Mass	rs12033257	1_112318484	G	A	0.3813	-0.0143	0.00234	9.38e-10	4	Android FMI, Android LMI, Apple Fat, TFI
Leg FMR	rs12450700	17_65368899	G	T	0.4048	0.0169	0.0023	2e-13	4	Leg FMI, Gynoid Fat Mass, Pear Fat, SFI
SAT	rs12659431	5_103903766	A	G	0.5354	-0.0131	0.00226	7.74e-09	4	Android Fat Mass, Android FMR, Apple Fat, Total Lean %
Android FMR	rs1730858	1_107619244	C	T	0.6501	-0.0139	0.00239	6.93e-09	4	Android Fat Mass, Android FMI, Apple Fat, VAT FMI
Pear Fat	rs1857883	3_30052399	A	G	0.5447	0.0148	0.00227	7.76e-11	4	Apple Fat, Gynoid Fat Mass, SAT, TLI
TLI	rs1949105	8_60648712	T	C	0.7268	-0.0145	0.00254	1.19e-08	4	Apple Fat, Gynoid Fat Mass, Pear Fat, SAT
Pear Fat	rs2289431	10_126727353	A	C	0.3253	0.0156	0.00241	9.16e-11	4	Leg FMI, Gynoid Fat Mass, SFI, TLI
TLI	rs2542615	10_131128952	T	C	0.6585	0.0139	0.0024	6.79e-09	4	Android Fat Mass, Apple Fat, Gynoid Fat Mass, Pear Fat
Android FMR	rs2682909	15_77880927	C	G	0.3622	-0.0148	0.00235	2.95e-10	4	Android FMI, TFI, Total Lean %, VAT FMI
Total Lean %	rs302189	7_18301970	C	A	0.7783	0.0174	0.00272	1.76e-10	4	Android FMI, Android FMR, Leg FMR, Total Lean %
Android LMI	rs34772064	4_55495948	G	T	0.5581	-0.0162	0.00227	1.17e-12	4	Android FMI, Leg FMI, SFI, TLI
Gynoid Fat Mass	rs4253755	22_46615376	A	G	0.1285	0.0229	0.00339	1.57e-11	4	Apple Fat, Leg FMR, Pear Fat, SAT
VAT FMI	rs4398538	4_130724740	C	T	0.6445	-0.0151	0.00238	2.06e-10	4	Android Fat Mass, Android FMI, Android LMI, Apple Fat
Android FMR	rs71638869	1_23273192	T	C	0.3552	-0.0153	0.00236	1.02e-10	4	Android FMI, TFI, Total Lean %, VAT FMI
Apple Fat	rs9478496	6_154333183	C	T	0.1649	0.018	0.00305	3.56e-09	4	Android Fat Mass, Gynoid Fat Mass, Pear Fat, TLI
Pear Fat	rs11150461	16_82448195	G	C	0.7289	-0.0151	0.00255	3.23e-09	3	Apple Fat, Gynoid Fat Mass, SAT
Leg FMR	rs12124126	1_6660349	G	A	0.3337	-0.0161	0.0024	2.07e-11	3	Leg FMI, SFI, Total Lean %
Total Lean %	rs1452768	2_50335231	T	C	0.2457	0.0155	0.00262	3.28e-09	3	Android FMI, Android FMR, Total Lean %
Leg FMI	rs17402447	5_142916732	G	T	0.2753	0.0166	0.00253	5.96e-11	3	Leg FMR, Gynoid Fat Mass, SFI
SFI	rs2444253	11_84800038	G	C	0.3926	-0.0134	0.00231	7.09e-09	3	Android FMI, Android LMI, Apple Fat
Leg FMR	rs301806	1_8482078	T	C	0.5846	0.0154	0.00229	1.81e-11	3	Android FMR, SFI, Total Lean %
Pear Fat	rs4673553	2_211608379	G	T	0.4481	0.0143	0.00227	3.09e-10	3	Android LMI, Gynoid Fat Mass, TLI
Leg FMR	rs6672758	1_230303512	T	C	0.7987	-0.0181	0.00283	1.68e-10	3	Leg FMI, SFI, Total Lean %
Pear Fat	rs7046483	9_14777395	A	G	0.6096	-0.0136	0.00232	5.13e-09	3	Leg FMI, Gynoid Fat Mass, SFI
SFI	rs7808664	7_32917550	A	G	0.3739	0.0152	0.00233	6.33e-11	3	Leg FMI, Leg FMR, Gynoid Fat Mass
Leg FMI	rs79921461	2_159408498	C	T	0.1473	-0.019	0.00319	2.8e-09	3	Android FMI, SFI, Total Lean %
VAT FMI	rs9556979	13_99241507	G	T	0.3252	0.0145	0.00245	3.12e-09	3	Android Fat Mass, Android FMI, Android FMR
Leg FMR	rs117068593	14_93118229	T	C	0.1891	-0.0264	0.00289	7.25e-20	2	Android LMI, Total Lean %
TLI	rs11764159	7_1861695	T	C	0.151	0.019	0.00316	1.6e-09	2	Leg FMI, SFI
Leg FMR	rs12543555	8_69562014	G	A	0.2091	-0.0202	0.00279	5.16e-13	2	Leg FMI, SFI
Total Lean %	rs1317830	4_34925064	G	A	0.2973	-0.0148	0.00247	2.17e-09	2	Android FMR, Total Lean %
Leg FMR	rs17684944	17_43187141	C	T	0.5471	0.0201	0.00227	9.8e-19	2	Leg FMI, Total Lean %
Leg FMR	rs1812317	17_53672559	T	A	0.2319	-0.0179	0.00268	2.45e-11	2	Leg FMI, Gynoid Fat Mass
Leg FMR	rs262956	3_183486117	G	T	0.6439	-0.0151	0.00236	1.86e-10	2	Leg FMI, SFI
Total Lean %	rs2963230	5_103714957	C	T	0.4396	0.0132	0.00228	6.54e-09	2	Android FMR, Total Lean %
Total Lean %	rs34338229	6_15370313	A	G	0.3309	-0.0141	0.00241	4.71e-09	2	Android FMR, Total Lean %
TLI	rs3749748	5_127350549	T	C	0.2477	-0.0307	0.00262	1.15e-31	2	Android LMI, TFI
Leg FMR	rs438617	5_101584734	C	T	0.7374	-0.0156	0.00257	1.38e-09	2	Leg FMI, SFI
VAT FMI	rs62044676	16_62801840	C	A	0.4849	-0.0139	0.00228	1.18e-09	2	Android FMI, TFI
Gynoid Fat Mass	rs62425398	6_166416028	A	C	0.1078	0.0236	0.00366	1.24e-10	2	Leg FMI, Pear Fat
Total Lean %	rs6456632	6_24721297	T	C	0.2265	-0.0162	0.0027	1.98e-09	2	Leg FMR, Total Lean %
VAT FMI	rs7206608	16_82872628	G	C	0.323	0.0145	0.00243	2.71e-09	2	Android FMI, Android FMR
Leg FMR	rs7452651	6_55135513	A	G	0.2479	-0.0185	0.00262	1.83e-12	2	Leg FMI, SFI
TLI	rs79212998	15_53402758	G	T	0.0697	0.0268	0.00444	1.76e-09	2	Android LMI, SFI
VAT FMI	rs9308964	2_35436262	T	C	0.5645	-0.0145	0.0023	3.17e-10	2	Android Fat Mass, Android FMI
Leg FMR	rs10143394	14_98407879	C	T	0.0878	0.0264	0.00398	3.43e-11	1	Leg FMI
Android LMI	rs1047891	2_211540507	A	C	0.316	0.022	0.00243	1.31e-19	1	TLI
Apple Fat	rs11162968	1_80784642	C	T	0.3178	0.0141	0.00243	6.78e-09	1	Android Fat Mass
Total Lean %	rs113079574	4_147354089	T	C	0.1906	0.0166	0.00289	9.78e-09	1	Total Lean %
Leg FMR	rs12359330	10_72414845	T	C	0.2679	0.0211	0.00255	1.32e-16	1	Total Lean %
Android LMI	rs12439798	15_46584787	T	G	0.4327	0.0149	0.00228	7.21e-11	1	TLI
Pear Fat	rs12933086	16_9225494	G	A	0.2715	0.0148	0.00254	5.54e-09	1	Gynoid Fat Mass
SFI	rs13053342	22_48871624	A	G	0.4224	0.0132	0.00229	7.77e-09	1	Total Lean %
Android FMI	rs13063194	3_123220264	C	T	0.2137	0.0161	0.00275	5.22e-09	1	Total Lean %
Android LMI	rs138619687	15_55501550	A	C	0.0213	-0.0474	0.00788	1.81e-09	1	TLI
Android LMI	rs1443657	15_79386946	A	C	0.4129	-0.0165	0.0023	8e-13	1	TLI
TLI	rs1504797	8_89434405	C	T	0.3043	0.02	0.00246	3.86e-16	1	Android LMI
Android LMI	rs1534043	2_9780744	T	C	0.3271	0.017	0.0024	1.42e-12	1	TLI
Android LMI	rs2881198	7_46634506	C	G	0.535	-0.0181	0.00227	1.82e-15	1	TLI
Android LMI	rs4082793	14_99700080	T	C	0.4284	-0.0133	0.00229	6.25e-09	1	Pear Fat
Pear Fat	rs4233367	1_161163037	C	T	0.6079	-0.0133	0.00231	8.82e-09	1	Gynoid Fat Mass
TLI	rs4527444	4_30842780	G	A	0.5396	-0.0178	0.00227	3.99e-15	1	Android LMI
Total Lean %	rs4619804	3_18674644	C	A	0.7395	-0.0156	0.00258	1.42e-09	1	Total Lean %
Pear Fat	rs4677813	3_194863860	C	T	0.2499	-0.0153	0.00261	4.37e-09	1	TLI
Android LMI	rs55920177	4_171609715	T	A	0.1287	-0.0207	0.00337	7.91e-10	1	TLI
TLI	rs62130981	19_4444443	T	C	0.3821	0.0154	0.00233	3.9e-11	1	Android LMI
Android Fat Mass	rs630602	1_54728864	C	G	0.6079	0.0136	0.00232	5.54e-09	1	Apple Fat
TLI	rs77641763	9_140265782	T	C	0.1247	0.02	0.00342	4.49e-09	1	Android LMI
Total Lean %	rs7926233	11_133183054	T	C	0.463	0.0134	0.00227	3.69e-09	1	Total Lean %
TLI	rs9418104	10_34895469	C	T	0.3788	-0.0147	0.00233	3.07e-10	1	Android LMI
Leg FMR	rs10192657	2_228974709	A	C	0.3344	0.0152	0.00241	2.48e-10	0	NA
Android LMI	rs10514120	18_71942127	A	G	0.1718	-0.0186	0.00299	5.33e-10	0	NA
Android LMI	rs10761129	9_94486321	T	C	0.6702	0.0189	0.0024	3.34e-15	0	NA
TLI	rs10777454	12_78198931	G	C	0.6565	0.0141	0.00238	3.11e-09	0	NA
Android LMI	rs11525873	7_138817193	C	T	0.0983	-0.0289	0.0038	2.88e-14	0	NA
Android LMI	rs13072731	3_38533335	C	A	0.6133	0.0206	0.00231	5.15e-19	0	NA
Android LMI	rs13263601	8_14095900	C	A	0.3473	0.0137	0.00237	6.46e-09	0	NA
Android LMI	rs138379294	5_139588120	C	T	0.5592	0.0147	0.0024	7.6e-10	0	NA
Android LMI	rs143636883	20_61553483	C	T	0.2456	-0.0162	0.00264	7.87e-10	0	NA
Android LMI	rs147064381	6_83359921	A	G	0.477	0.0153	0.00228	1.77e-11	0	NA
Android LMI	rs150677230	18_31250840	T	G	0.4706	0.0137	0.00227	1.55e-09	0	NA
Android LMI	rs1573218	10_34444775	C	T	0.3169	-0.0164	0.00244	1.76e-11	0	NA
VAT FMI	rs1657930	15_57120989	A	G	0.8067	-0.0166	0.00287	7.95e-09	0	NA
Leg FMR	rs171350	2_54924896	A	C	0.7198	-0.0148	0.00252	4.46e-09	0	NA
TLI	rs180685465	2_172445220	A	G	0.2523	0.0303	0.00261	3.93e-31	0	NA
Android FMI	rs182929621	2_230728087	T	C	0.3295	0.0214	0.00248	4.82e-18	0	NA
Android LMI	rs183009340	13_28628712	T	A	0.5917	-0.0174	0.0023	4.5e-14	0	NA
SAT	rs183739852	13_64803158	T	C	0.5161	0.0149	0.00232	1.32e-10	0	NA
Total Lean %	rs193175047	1_210366696	A	T	0.187	-0.0184	0.0029	2.53e-10	0	NA
Leg FMR	rs2226828	21_38061220	G	T	0.4658	-0.0138	0.00227	1.23e-09	0	NA
Android LMI	rs2239538	7_100798728	A	G	0.1467	0.0201	0.0032	3.19e-10	0	NA
Android LMI	rs2307022	16_68381978	G	A	0.6698	-0.0157	0.0024	5.58e-11	0	NA
Leg FMR	rs2541403	2_217637885	A	G	0.5217	-0.0159	0.00228	2.55e-12	0	NA
Leg FMR	rs2782193	6_19966014	C	A	0.2701	0.0147	0.00255	8.29e-09	0	NA
Leg FMR	rs28370903	5_78257101	T	G	0.1983	-0.0165	0.00285	7.4e-09	0	NA
Android LMI	rs284315	1_10734800	G	A	0.4961	-0.0155	0.00226	6.05e-12	0	NA
Android LMI	rs2875762	6_124925032	C	G	0.241	0.0172	0.00265	8.6e-11	0	NA
Android LMI	rs2898056	12_48401681	A	C	0.2223	-0.0198	0.00271	2.77e-13	0	NA
Leg FMR	rs35161383	3_143912579	T	G	0.404	0.014	0.00231	1.55e-09	0	NA
TLI	rs35266421	14_73086924	C	G	0.3867	0.0142	0.00234	1.4e-09	0	NA
Android LMI	rs370495636	12_89748191	A	C	0.0616	0.0303	0.00471	1.33e-10	0	NA
Leg FMR	rs372289881	3_35732509	T	C	0.3316	-0.0141	0.00242	6.65e-09	0	NA
Pear Fat	rs375654195	17_71124299	C	T	0.3879	-0.0154	0.00234	4.45e-11	0	NA
Android Fat Mass	rs4524456	4_6492739	A	G	0.5266	-0.0129	0.00226	1.06e-08	0	NA
Android LMI	rs4734	9_131018639	G	T	0.1523	0.0194	0.00315	7.63e-10	0	NA
Leg FMR	rs4843368	16_86418076	T	C	0.3197	0.0143	0.00244	4.74e-09	0	NA
VAT FMI	rs4897301	6_129405189	A	G	0.5847	0.0133	0.00231	8.79e-09	0	NA
Android LMI	rs532215588	9_73809431	T	G	0.1953	0.0212	0.00324	6.22e-11	0	NA
Android LMI	rs533243337	6_23896592	G	T	0.3487	0.0145	0.00245	3.19e-09	0	NA
Leg FMI	rs537505799	6_42699808	G	T	0.5095	-0.0151	0.00227	2.82e-11	0	NA
Android Fat Mass	rs537918145	5_157894595	G	C	0.7479	0.0155	0.00264	4.28e-09	0	NA
SFI	rs538261553	7_78158409	A	T	0.2632	0.0175	0.00257	1.16e-11	0	NA
Android LMI	rs538327214	11_68272144	G	A	0.2776	-0.0193	0.00252	2.32e-14	0	NA
Total Lean %	rs538647868	20_40122075	A	C	0.7674	0.0182	0.00278	5.47e-11	0	NA
Leg FMR	rs539079506	15_77809677	T	C	0.3488	0.0151	0.00238	2.04e-10	0	NA
Leg FMR	rs539676928	11_36347087	G	T	0.3708	0.0156	0.00239	5.99e-11	0	NA
TLI	rs539757725	6_33531499	G	C	0.247	-0.0197	0.00271	4.26e-13	0	NA
SFI	rs540410927	3_53828718	G	T	0.2286	-0.0174	0.0027	1.22e-10	0	NA
TLI	rs540452940	5_102052342	G	T	0.4105	-0.0137	0.00231	2.67e-09	0	NA
Total Lean %	rs541292649	14_102296059	A	G	0.0704	0.0282	0.00448	3.11e-10	0	NA
Pear Fat	rs544845292	7_6403376	C	T	0.0929	0.0258	0.00392	4.37e-11	0	NA
Android LMI	rs547549558	8_38362343	G	T	0.6002	-0.0136	0.00232	4.04e-09	0	NA
Pear Fat	rs549041167	9_103143289	T	G	0.3773	0.0162	0.00237	1.01e-11	0	NA
Android LMI	rs553927388	15_81064614	C	T	0.4777	0.0153	0.00228	2.28e-11	0	NA
SFI	rs557532244	4_162099894	G	T	0.4073	-0.0148	0.00231	1.31e-10	0	NA
Android LMI	rs557862645	11_86188949	T	G	0.4109	-0.0133	0.0023	8.37e-09	0	NA
Apple Fat	rs559604349	6_83426983	C	T	0.5228	-0.014	0.00227	6.65e-10	0	NA
Android LMI	rs55963623	5_64555615	C	T	0.5449	-0.015	0.00227	3.71e-11	0	NA
SFI	rs560258828	2_236837542	G	A	0.7169	-0.0181	0.00274	4.22e-11	0	NA
Android Fat Mass	rs563468621	16_9421577	T	G	0.4987	0.0139	0.00228	1.08e-09	0	NA
Leg FMR	rs564142805	1_222072011	T	G	0.2891	-0.0159	0.00252	2.68e-10	0	NA
Pear Fat	rs565536392	3_196123586	G	A	0.3581	0.0146	0.00238	7.92e-10	0	NA
Android FMR	rs566215581	17_42300191	G	T	0.2856	0.0199	0.00253	4.18e-15	0	NA
Android LMI	rs567229758	19_13950934	T	C	0.3346	0.0143	0.00242	3.2e-09	0	NA
Leg FMR	rs569033704	5_179185993	T	C	0.1483	0.0183	0.00318	9.49e-09	0	NA
Android LMI	rs569039697	1_33789596	C	T	0.683	0.0171	0.00244	2.15e-12	0	NA
Android Fat Mass	rs570039065	8_14261198	G	C	0.3149	0.0146	0.00244	2.22e-09	0	NA
Android FMI	rs570065489	9_11855868	C	G	0.5567	-0.0137	0.00228	1.72e-09	0	NA
Android LMI	rs573982961	10_87364041	C	T	0.0794	0.0328	0.00451	3.63e-13	0	NA
TLI	rs60426889	7_24471610	T	G	0.3489	-0.0142	0.00238	2.74e-09	0	NA
Leg FMR	rs62428054	6_163750884	C	G	0.2598	-0.0148	0.00259	1.22e-08	0	NA
Total Lean %	rs6424971	1_185110367	T	C	0.4827	0.0136	0.00226	1.61e-09	0	NA
Android LMI	rs6596870	6_2098226	A	G	0.5563	0.014	0.00228	8.93e-10	0	NA
Leg FMR	rs6894508	5_38755409	C	A	0.2391	0.0162	0.00265	9.78e-10	0	NA
SFI	rs754920960	3_82672884	G	GACA	0.1669	-0.0174	0.00304	1.22e-08	0	NA
Leg FMR	rs7555302	1_94051487	G	C	0.2058	0.0181	0.0028	9.44e-11	0	NA
Leg FMI	rs757493553	6_46402870	T	C	0.4145	0.014	0.00237	3.9e-09	0	NA
Total Lean %	rs769006865	8_14191441	C	T	0.2632	-0.0166	0.00269	7.2e-10	0	NA
VAT FMI	rs780761793	18_39635150	G	C	0.4961	0.0167	0.00245	8.88e-12	0	NA
Android LMI	rs8025516	15_95271872	G	T	0.6448	-0.0162	0.00236	6.4e-12	0	NA
VAT FMI	rs8061531	16_8288018	T	C	0.5413	-0.0136	0.00229	2.7e-09	0	NA

## Sheet: SD4
cohort	iDXA Trait	rsid	chr_pos	a1	a0	n	freq1	beta1	se	p
EPIC-Norfolk	Android Fat Mass	rs7893571	10_16750129	T	G	4134	0.668884	0.0156687	0.0231015	0.497649
EPIC-Norfolk	Android FMI	rs17325374	2_230822858	G	A	4134	0.332133	0.00741435	0.0234374	0.751755
EPIC-Norfolk	Android LMI	rs150985439	2_172417398	C	G	4134	0.244781	-0.00546816	0.0256078	0.83092
EPIC-Norfolk	Android LMI	rs3749748	5_127350549	T	C	4134	0.247527	0.00396749	0.0255395	0.876555
EPIC-Norfolk	Android LMI	rs1504797	8_89434405	C	T	4134	0.29974	-0.0115198	0.0240365	0.631777
EPIC-Norfolk	Android LMI	rs1047891	2_211540507	A	C	4134	0.320755	0.0747029	0.0238371	0.00173712
EPIC-Norfolk	Android LMI	rs13072731	3_38533335	C	A	4134	0.619771	0.0242729	0.0227669	0.286419
EPIC-Norfolk	Android LMI	rs4527444	4_30842780	G	A	4134	0.541205	0.000902718	0.0220622	0.967364
EPIC-Norfolk	Android LMI	rs2881198	7_46634506	C	G	4134	0.527973	-0.0209092	0.02184	0.338431
EPIC-Norfolk	Android LMI	rs11525873	7_138817193	C	T	4134	0.0910779	-0.0442277	0.0381432	0.246312
EPIC-Norfolk	Android LMI	rs10761129	9_94486321	T	C	4134	0.666183	0.026259	0.0234855	0.263592
EPIC-Norfolk	Android LMI	rs12274114	11_68255577	C	A	4134	0.265833	-7.64e-05	0.0250937	0.997572
EPIC-Norfolk	Android LMI	rs2504236	13_28613298	T	C	4134	0.586595	-0.0138784	0.022023	0.528612
EPIC-Norfolk	Leg FMI	rs4832298	2_86764004	T	C	4139	0.691196	0.00218157	0.0237742	0.926892
EPIC-Norfolk	Leg FMR	rs6557791	8_21949663	C	T	4139	0.595208	0.00180393	0.0223849	0.935774
EPIC-Norfolk	Leg FMR	rs12359330	10_72414845	T	C	4139	0.261949	-0.0113761	0.0251024	0.650439
EPIC-Norfolk	Leg FMR	rs117068593	14_93118229	T	C	4139	0.1803	-0.0141373	0.0285171	0.620098
EPIC-Norfolk	Leg FMR	rs17684944	17_43187141	C	T	4139	0.541089	0.0293223	0.0216871	0.17643
EPIC-Norfolk	Leg FMR	rs62218301	21_36741262	G	A	4139	0.168517	0.00553671	0.0294759	0.851012
EPIC-Norfolk	Leg FMR	rs4820325	22_38599978	A	G	4139	0.592552	-0.0925324	0.0221249	2.95e-05
EPIC-Norfolk	Gynoid Fat Mass	rs4660586	1_42407229	T	C	4134	0.733874	-0.0149677	0.0250466	0.550144
EPIC-Norfolk	Gynoid Fat Mass	rs2736208	8_116826244	C	T	4134	0.748322	0.014996	0.0252833	0.553133
EPIC-Norfolk	SFI	rs1441264	13_79580919	A	G	4139	0.593939	0.00894352	0.0224031	0.68976
EPIC-Norfolk	SFI	rs11079849	17_47090785	T	C	4139	0.320451	-0.0340146	0.0235765	0.149172
EPIC-Norfolk	SAT	rs59893724	5_80830788	G	A	4117	0.249436	0.00646543	0.0253332	0.798569
EPIC-Norfolk	Total Lean %	rs2242449	17_7095507	T	C	4139	0.427398	-0.0533893	0.0223499	0.0169481
EPIC-Norfolk	Total Lean %	rs12451882	17_42301922	T	C	4139	0.301367	-0.004207	0.0238951	0.860255
Fenland	Android Fat Mass	rs7893571	10_16750129	T	G	8034	0.663749	-0.0134598	0.0165977	0.41742
Fenland	Android FMI	rs17325374	2_230822858	G	A	8034	0.327094	0.0597327	0.0169871	0.000439941
Fenland	Android LMI	rs150985439	2_172417398	C	G	8034	0.244159	0.0279872	0.0183035	0.126288
Fenland	Android LMI	rs3749748	5_127350549	T	C	8034	0.245633	0.00107538	0.0184537	0.953531
Fenland	Android LMI	rs1504797	8_89434405	C	T	8034	0.311022	0.00257961	0.0171459	0.880413
Fenland	Android LMI	rs1047891	2_211540507	A	C	8034	0.307257	0.0190099	0.0171474	0.267631
Fenland	Android LMI	rs13072731	3_38533335	C	A	8034	0.603734	0.027171	0.0159347	0.0882058
Fenland	Android LMI	rs4527444	4_30842780	G	A	8034	0.532543	-0.0269885	0.015595	0.083564
Fenland	Android LMI	rs2881198	7_46634506	C	G	8034	0.524285	-0.0137452	0.0158582	0.386101
Fenland	Android LMI	rs11525873	7_138817193	C	T	8034	0.0918674	-0.0340467	0.0272432	0.211434
Fenland	Android LMI	rs10761129	9_94486321	T	C	8034	0.664862	-0.00383342	0.0167954	0.819464
Fenland	Android LMI	rs12274114	11_68255577	C	A	8034	0.269823	-0.0299573	0.0178886	0.0940414
Fenland	Android LMI	rs2504236	13_28613298	T	C	8034	0.576898	-0.0223549	0.0159831	0.161952
Fenland	Leg FMI	rs4832298	2_86764004	T	C	8034	0.693535	-0.00595368	0.0169754	0.725804
Fenland	Leg FMR	rs6557791	8_21949663	C	T	8034	0.599695	0.00648032	0.0161889	0.688952
Fenland	Leg FMR	rs12359330	10_72414845	T	C	8034	0.26349	0.0404413	0.0179192	0.0240433
Fenland	Leg FMR	rs117068593	14_93118229	T	C	8034	0.188654	-0.0328165	0.0202935	0.105896
Fenland	Leg FMR	rs17684944	17_43187141	C	T	8034	0.547204	0.0101254	0.0160302	0.527635
Fenland	Leg FMR	rs62218301	21_36741262	G	A	8034	0.168738	-0.0124157	0.0209877	0.554153
Fenland	Leg FMR	rs4820325	22_38599978	A	G	8034	0.579446	-0.0408404	0.0159963	0.0106946
Fenland	Gynoid Fat Mass	rs4660586	1_42407229	T	C	8033	0.737024	0.021447	0.0181001	0.236087
Fenland	Gynoid Fat Mass	rs2736208	8_116826244	C	T	8033	0.753684	-0.0203444	0.0184733	0.270804
Fenland	SFI	rs1441264	13_79580919	A	G	8034	0.60337	-0.0096298	0.016323	0.55524
Fenland	SFI	rs11079849	17_47090785	T	C	8034	0.326185	0.00368562	0.016828	0.826642
Fenland	SAT	rs59893724	5_80830788	G	A	7821	0.242916	-0.0241094	0.0188194	0.200199
Fenland	Total Lean %	rs2242449	17_7095507	T	C	8034	0.434093	-0.0405169	0.0158942	0.0108166
Fenland	Total Lean %	rs12451882	17_42301922	T	C	8034	0.313849	-0.0105394	0.0170261	0.535925
ORCADES	Android FMI	rs17325374	2_230822858	G	A	1189	0.3759	0.024781	0.041674	0.552
ORCADES	Android LMI	rs150985439	2_172417398	C	G	1190	0.2637	-0.077734	0.045523	0.0878
ORCADES	Android LMI	rs3749748	5_127350549	T	C	1190	0.2597	-0.032049	0.046888	0.494
ORCADES	Android LMI	rs1504797	8_89434405	C	T	1190	0.2716	0.021028	0.04515	0.642
ORCADES	Android LMI	rs1047891	2_211540507	A	C	1190	0.3508	-0.021814	0.044145	0.621
ORCADES	Android LMI	rs13072731	3_38533335	C	A	1190	0.6248	-0.023689	0.040938	0.563
ORCADES	Android LMI	rs4527444	4_30842780	G	A	1190	0.5843	0.016105	0.042779	0.707
ORCADES	Android LMI	rs2881198	7_46634506	C	G	1190	0.4896	-0.066222	0.0401	0.0988
ORCADES	Android LMI	rs11525873	7_138817193	C	T	1190	0.0754	0.095457	0.07984	0.233
ORCADES	Android LMI	rs10761129	9_94486321	T	C	1190	0.6976	-0.000247	0.04452	0.996
ORCADES	Android LMI	rs12274114	11_68255577	C	A	1190	0.2597	-0.077515	0.047153	0.1
ORCADES	Android LMI	rs2504236	13_28613298	T	C	1190	0.5827	0.035914	0.042925	0.403
ORCADES	Leg FMI	rs4832298	2_86764004	T	C	1196	0.6919	0.038609	0.044689	0.388
ORCADES	Leg FMR	rs6557791	8_21949663	C	T	1241	0.585	0.005684	0.040538	0.889
ORCADES	Leg FMR	rs12359330	10_72414845	T	C	1241	0.2645	-0.022736	0.046706	0.627
ORCADES	Leg FMR	rs117068593	14_93118229	T	C	1241	0.1571	-0.047143	0.05562	0.397
ORCADES	Leg FMR	rs17684944	17_43187141	C	T	1241	0.5502	-0.027072	0.041019	0.509
ORCADES	Leg FMR	rs62218301	21_36741262	G	A	1241	0.1506	-0.018046	0.055903	0.747
ORCADES	Leg FMR	rs4820325	22_38599978	A	G	1241	0.5748	0.092892	0.041367	0.0248
ORCADES	Gynoid Fat Mass	rs4660586	1_42407229	T	C	1236	0.7037	0.003032	0.043505	0.945
ORCADES	Gynoid Fat Mass	rs2736208	8_116826244	C	T	1236	0.8041	0.026161	0.048944	0.593
ORCADES	SFI	rs1441264	13_79580919	A	G	1195	0.5716	-0.011677	0.041893	0.781
ORCADES	SFI	rs11079849	17_47090785	T	C	1195	0.3305	-0.011339	0.044011	0.797
ORCADES	SAT	rs59893724	5_80830788	G	A	1239	0.2465	-0.006051	0.046799	0.897
ORCADES	Total Lean %	rs2242449	17_7095507	T	C	1204	0.4463	-0.075578	0.040916	0.0648
ORCADES	Total Lean %	rs12451882	17_42301922	T	C	1204	0.3397	0.032355	0.043206	0.454
UKB_DXA	Android Fat Mass	rs7893571	10_16750129	T	G	4367	0.6735	-0.020626	0.023014	0.371
UKB_DXA	Android FMI	rs17325374	2_230822858	G	A	4367	0.3208	0.009185	0.023112	0.691
UKB_DXA	Android LMI	rs150985439	2_172417398	C	G	4366	0.2586	0.002717	0.024517	0.912
UKB_DXA	Android LMI	rs3749748	5_127350549	T	C	4366	0.2539	0.000628	0.02461	0.98
UKB_DXA	Android LMI	rs1504797	8_89434405	C	T	4366	0.2965	-0.031403	0.023503	0.183
UKB_DXA	Android LMI	rs1047891	2_211540507	A	C	4366	0.3121	0.015495	0.022995	0.5
UKB_DXA	Android LMI	rs13072731	3_38533335	C	A	4366	0.617	0.025165	0.021664	0.246
UKB_DXA	Android LMI	rs4527444	4_30842780	G	A	4366	0.5382	0.01805	0.02132	0.397
UKB_DXA	Android LMI	rs2881198	7_46634506	C	G	4366	0.5282	-0.011388	0.021413	0.595
UKB_DXA	Android LMI	rs11525873	7_138817193	C	T	4366	0.1009	0.035069	0.035178	0.319
UKB_DXA	Android LMI	rs10761129	9_94486321	T	C	4366	0.6662	-0.008621	0.022789	0.705
UKB_DXA	Android LMI	rs12274114	11_68255577	C	A	4366	0.2764	-0.018531	0.023816	0.437
UKB_DXA	Android LMI	rs2504236	13_28613298	T	C	4366	0.5976	-0.01178	0.021713	0.588
UKB_DXA	Leg FMI	rs4832298	2_86764004	T	C	4366	0.6824	0.021133	0.022878	0.356
UKB_DXA	Leg FMR	rs6557791	8_21949663	C	T	4367	0.5934	-0.011039	0.021868	0.614
UKB_DXA	Leg FMR	rs12359330	10_72414845	T	C	4367	0.2633	0.052074	0.024415	0.0331
UKB_DXA	Leg FMR	rs117068593	14_93118229	T	C	4367	0.1897	-0.010374	0.027573	0.707
UKB_DXA	Leg FMR	rs17684944	17_43187141	C	T	4367	0.541	0.014906	0.021512	0.489
UKB_DXA	Leg FMR	rs62218301	21_36741262	G	A	4367	0.1765	-0.003814	0.028295	0.893
UKB_DXA	Leg FMR	rs4820325	22_38599978	A	G	4367	0.5861	-0.035856	0.021963	0.103
UKB_DXA	Gynoid Fat Mass	rs4660586	1_42407229	T	C	4366	0.736	-0.006275	0.024306	0.796
UKB_DXA	Gynoid Fat Mass	rs2736208	8_116826244	C	T	4366	0.7512	0.029488	0.0248	0.235
UKB_DXA	SFI	rs1441264	13_79580919	A	G	4366	0.5902	-0.039179	0.022108	0.0765
UKB_DXA	SFI	rs11079849	17_47090785	T	C	4366	0.3381	-0.030303	0.022494	0.179
UKB_DXA	SAT	rs59893724	5_80830788	G	A	4366	0.2383	-0.037221	0.025085	0.139
UKB_DXA	Total Lean %	rs2242449	17_7095507	T	C	4367	0.4195	0.004557	0.022039	0.836
UKB_DXA	Total Lean %	rs12451882	17_42301922	T	C	4367	0.315	-0.007029	0.023281	0.763

## Sheet: SD5
snp	trait	rsid	hg19_coordinates	a1	a2	pmid	ancestry	year	beta	se	p	direction	n	n_cases	n_controls	n_studies	unit	dataset
rs1047891	Arm fat-free mass left	rs1047891	chr2:211540507	A	C	UKBB	European	2017	0.01629	0.00166	9.87e-23	+	331159	0	331159	1	IVNT	Neale-B_UKBB_EUR_2017
rs1047891	Arm fat-free mass right	rs1047891	chr2:211540507	A	C	UKBB	European	2017	0.01591	0.001627	1.38e-22	+	331221	0	331221	1	IVNT	Neale-B_UKBB_EUR_2017
rs1047891	Arm predicted mass left	rs1047891	chr2:211540507	A	C	UKBB	European	2017	0.01613	0.001654	1.82e-22	+	331146	0	331146	1	IVNT	Neale-B_UKBB_EUR_2017
rs1047891	Arm predicted mass right	rs1047891	chr2:211540507	A	C	UKBB	European	2017	0.01573	0.001621	2.93e-22	+	331216	0	331216	1	IVNT	Neale-B_UKBB_EUR_2017
rs1047891	Basal metabolic rate	rs1047891	chr2:211540507	A	C	UKBB	European	2017	0.01689	0.001731	1.72e-22	+	331307	0	331307	1	IVNT	Neale-B_UKBB_EUR_2017
rs1047891	Body mass index	rs1047891	chr2:211540507	A	C	UKBB	European	2017	0.01213	0.002584	2.65e-06	+	336107	0	336107	1	IVNT	Neale-B_UKBB_EUR_2017
rs1047891	Height	rs1047891	chr2:211540507	A	C	UKBB	European	2017	0.009714	0.001856	1.66e-07	+	336474	0	336474	1	IVNT	Neale-B_UKBB_EUR_2017
rs1047891	Hip circumference	rs1047891	chr2:211540507	A	C	UKBB	European	2017	0.01429	0.002587	3.28e-08	+	336601	0	336601	1	IVNT	Neale-B_UKBB_EUR_2017
rs1047891	Leg fat-free mass left	rs1047891	chr2:211540507	A	C	UKBB	European	2017	0.01598	0.001719	1.48e-20	+	331258	0	331258	1	IVNT	Neale-B_UKBB_EUR_2017
rs1047891	Leg fat-free mass right	rs1047891	chr2:211540507	A	C	UKBB	European	2017	0.01675	0.001719	1.95e-22	+	331285	0	331285	1	IVNT	Neale-B_UKBB_EUR_2017
rs1047891	Leg predicted mass left	rs1047891	chr2:211540507	A	C	UKBB	European	2017	0.01581	0.001708	2.1e-20	+	331253	0	331253	1	IVNT	Neale-B_UKBB_EUR_2017
rs1047891	Leg predicted mass right	rs1047891	chr2:211540507	A	C	UKBB	European	2017	0.01673	0.001707	1.15e-22	+	331285	0	331285	1	IVNT	Neale-B_UKBB_EUR_2017
rs1047891	Trunk fat-free mass	rs1047891	chr2:211540507	A	C	UKBB	European	2017	0.01706	0.001645	3.3e-25	+	331030	0	331030	1	IVNT	Neale-B_UKBB_EUR_2017
rs1047891	Trunk predicted mass	rs1047891	chr2:211540507	A	C	UKBB	European	2017	0.0169	0.001639	6.55e-25	+	330995	0	330995	1	IVNT	Neale-B_UKBB_EUR_2017
rs1047891	Weight	rs1047891	chr2:211540507	A	C	UKBB	European	2017	0.0154	0.002282	1.49e-11	+	336227	0	336227	1	IVNT	Neale-B_UKBB_EUR_2017
rs1047891	Whole body fat-free mass	rs1047891	chr2:211540507	A	C	UKBB	European	2017	0.01725	0.001651	1.51e-25	+	331291	0	331291	1	IVNT	Neale-B_UKBB_EUR_2017
rs1047891	Whole body water mass	rs1047891	chr2:211540507	A	C	UKBB	European	2017	0.01747	0.001654	4.34e-26	+	331315	0	331315	1	IVNT	Neale-B_UKBB_EUR_2017
rs12359330	Arm fat percentage left	rs12359330	chr10:72414845	C	T	UKBB	European	2017	-0.01292	0.002082	5.5e-10	-	331198	0	331198	1	IVNT	Neale-B_UKBB_EUR_2017
rs12359330	Arm fat percentage right	rs12359330	chr10:72414845	C	T	UKBB	European	2017	-0.01339	0.002091	1.54e-10	-	331249	0	331249	1	IVNT	Neale-B_UKBB_EUR_2017
rs12359330	Body fat percentage	rs12359330	chr10:72414845	C	T	UKBB	European	2017	-0.01653	0.002109	4.48e-15	-	331117	0	331117	1	IVNT	Neale-B_UKBB_EUR_2017
rs12359330	Leg fat mass left	rs12359330	chr10:72414845	C	T	UKBB	European	2017	-0.00988	0.002174	5.49e-06	-	331275	0	331275	1	IVNT	Neale-B_UKBB_EUR_2017
rs12359330	Leg fat mass right	rs12359330	chr10:72414845	C	T	UKBB	European	2017	-0.01044	0.002199	2.07e-06	-	331293	0	331293	1	IVNT	Neale-B_UKBB_EUR_2017
rs12359330	Leg fat percentage left	rs12359330	chr10:72414845	C	T	UKBB	European	2017	-0.01078	0.00172	3.6e-10	-	331278	0	331278	1	IVNT	Neale-B_UKBB_EUR_2017
rs12359330	Leg fat percentage right	rs12359330	chr10:72414845	C	T	UKBB	European	2017	-0.01158	0.001742	2.93e-11	-	331296	0	331296	1	IVNT	Neale-B_UKBB_EUR_2017
rs12359330	Trunk fat mass	rs12359330	chr10:72414845	C	T	UKBB	European	2017	-0.01824	0.002769	4.44e-11	-	331093	0	331093	1	IVNT	Neale-B_UKBB_EUR_2017
rs12359330	Trunk fat percentage	rs12359330	chr10:72414845	C	T	UKBB	European	2017	-0.0214	0.002528	2.55e-17	-	331113	0	331113	1	IVNT	Neale-B_UKBB_EUR_2017
rs12359330	Whole body fat mass	rs12359330	chr10:72414845	C	T	UKBB	European	2017	-0.01552	0.002683	7.39e-09	-	330762	0	330762	1	IVNT	Neale-B_UKBB_EUR_2017
rs13072731	Arm fat-free mass left	rs13072731	chr3:38533335	A	C	UKBB	European	2017	-0.01118	0.001584	1.7e-12	-	331159	0	331159	1	IVNT	Neale-B_UKBB_EUR_2017
rs13072731	Arm fat-free mass right	rs13072731	chr3:38533335	A	C	UKBB	European	2017	-0.01202	0.001552	9.84e-15	-	331221	0	331221	1	IVNT	Neale-B_UKBB_EUR_2017
rs13072731	Arm predicted mass left	rs13072731	chr3:38533335	A	C	UKBB	European	2017	-0.01119	0.001578	1.35e-12	-	331146	0	331146	1	IVNT	Neale-B_UKBB_EUR_2017
rs13072731	Arm predicted mass right	rs13072731	chr3:38533335	A	C	UKBB	European	2017	-0.01212	0.001547	4.57e-15	-	331216	0	331216	1	IVNT	Neale-B_UKBB_EUR_2017
rs13072731	Basal metabolic rate	rs13072731	chr3:38533335	A	C	UKBB	European	2017	-0.009706	0.001652	4.21e-09	-	331307	0	331307	1	IVNT	Neale-B_UKBB_EUR_2017
rs13072731	Leg fat-free mass left	rs13072731	chr3:38533335	A	C	UKBB	European	2017	-0.007622	0.00164	3.38e-06	-	331258	0	331258	1	IVNT	Neale-B_UKBB_EUR_2017
rs13072731	Leg fat-free mass right	rs13072731	chr3:38533335	A	C	UKBB	European	2017	-0.0077	0.00164	2.66e-06	-	331285	0	331285	1	IVNT	Neale-B_UKBB_EUR_2017
rs13072731	Leg predicted mass left	rs13072731	chr3:38533335	A	C	UKBB	European	2017	-0.007566	0.001629	3.42e-06	-	331253	0	331253	1	IVNT	Neale-B_UKBB_EUR_2017
rs13072731	Leg predicted mass right	rs13072731	chr3:38533335	A	C	UKBB	European	2017	-0.007765	0.001629	1.88e-06	-	331285	0	331285	1	IVNT	Neale-B_UKBB_EUR_2017
rs13072731	Trunk fat-free mass	rs13072731	chr3:38533335	A	C	UKBB	European	2017	-0.01165	0.001569	1.13e-13	-	331030	0	331030	1	IVNT	Neale-B_UKBB_EUR_2017
rs13072731	Trunk predicted mass	rs13072731	chr3:38533335	A	C	UKBB	European	2017	-0.01153	0.001564	1.69e-13	-	330995	0	330995	1	IVNT	Neale-B_UKBB_EUR_2017
rs13072731	Whole body fat-free mass	rs13072731	chr3:38533335	A	C	UKBB	European	2017	-0.01048	0.001575	2.93e-11	-	331291	0	331291	1	IVNT	Neale-B_UKBB_EUR_2017
rs13072731	Whole body water mass	rs13072731	chr3:38533335	A	C	UKBB	European	2017	-0.01059	0.001578	1.91e-11	-	331315	0	331315	1	IVNT	Neale-B_UKBB_EUR_2017
rs17325374	Body mass index	rs17325374	chr2:230822858	A	G	UKBB	European	2017	-0.01883	0.002582	3.02e-13	-	336107	0	336107	1	IVNT	Neale-B_UKBB_EUR_2017
rs17325374	Hip circumference	rs17325374	chr2:230822858	A	G	UKBB	European	2017	-0.01635	0.002585	2.53e-10	-	336601	0	336601	1	IVNT	Neale-B_UKBB_EUR_2017
rs17325374	Weight	rs17325374	chr2:230822858	A	G	UKBB	European	2017	-0.01488	0.002281	6.79e-11	-	336227	0	336227	1	IVNT	Neale-B_UKBB_EUR_2017
rs17325374	Arm fat percentage left	rs17325374	chr2:230822858	A	G	UKBB	European	2017	-0.01502	0.001976	2.93e-14	-	331198	0	331198	1	IVNT	Neale-B_UKBB_EUR_2017
rs17325374	Arm fat percentage right	rs17325374	chr2:230822858	A	G	UKBB	European	2017	-0.01483	0.001985	7.97e-14	-	331249	0	331249	1	IVNT	Neale-B_UKBB_EUR_2017
rs17325374	Body fat percentage	rs17325374	chr2:230822858	A	G	UKBB	European	2017	-0.01603	0.002002	1.17e-15	-	331117	0	331117	1	IVNT	Neale-B_UKBB_EUR_2017
rs17325374	Leg fat mass left	rs17325374	chr2:230822858	A	G	UKBB	European	2017	-0.01587	0.002063	1.45e-14	-	331275	0	331275	1	IVNT	Neale-B_UKBB_EUR_2017
rs17325374	Leg fat mass right	rs17325374	chr2:230822858	A	G	UKBB	European	2017	-0.01636	0.002087	4.56e-15	-	331293	0	331293	1	IVNT	Neale-B_UKBB_EUR_2017
rs17325374	Leg fat percentage left	rs17325374	chr2:230822858	A	G	UKBB	European	2017	-0.01272	0.001632	6.67e-15	-	331278	0	331278	1	IVNT	Neale-B_UKBB_EUR_2017
rs17325374	Leg fat percentage right	rs17325374	chr2:230822858	A	G	UKBB	European	2017	-0.01319	0.001653	1.46e-15	-	331296	0	331296	1	IVNT	Neale-B_UKBB_EUR_2017
rs17325374	Trunk fat mass	rs17325374	chr2:230822858	A	G	UKBB	European	2017	-0.02026	0.002628	1.29e-14	-	331093	0	331093	1	IVNT	Neale-B_UKBB_EUR_2017
rs17325374	Trunk fat percentage	rs17325374	chr2:230822858	A	G	UKBB	European	2017	-0.01846	0.002399	1.46e-14	-	331113	0	331113	1	IVNT	Neale-B_UKBB_EUR_2017
rs17325374	Whole body fat mass	rs17325374	chr2:230822858	A	G	UKBB	European	2017	-0.02016	0.002547	2.52e-15	-	330762	0	330762	1	IVNT	Neale-B_UKBB_EUR_2017
rs17325374	Arm fat mass left	rs17325374	chr2:230822858	A	G	UKBB	European	2017	-0.01931	0.002559	4.44e-14	-	331164	0	331164	1	IVNT	Neale-B_UKBB_EUR_2017
rs17325374	Arm fat mass right	rs17325374	chr2:230822858	A	G	UKBB	European	2017	-0.01922	0.002558	5.75e-14	-	331226	0	331226	1	IVNT	Neale-B_UKBB_EUR_2017
rs17325374	Waist circumference	rs17325374	chr2:230822858	A	G	UKBB	European	2017	-0.01671	0.002312	4.97e-13	-	336639	0	336639	1	IVNT	Neale-B_UKBB_EUR_2017
rs2242449	Basal metabolic rate	rs2242449	chr17:7095507	T	C	UKBB	European	2017	0.007536	0.001642	4.43e-06	+	331307	0	331307	1	IVNT	Neale-B_UKBB_EUR_2017
rs2242449	Body mass index	rs2242449	chr17:7095507	T	C	UKBB	European	2017	0.0144	0.002449	4.12e-09	+	336107	0	336107	1	IVNT	Neale-B_UKBB_EUR_2017
rs2242449	Hip circumference	rs2242449	chr17:7095507	T	C	UKBB	European	2017	0.01683	0.002452	6.75e-12	+	336601	0	336601	1	IVNT	Neale-B_UKBB_EUR_2017
rs2242449	Weight	rs2242449	chr17:7095507	T	C	UKBB	European	2017	0.01252	0.002163	7.25e-09	+	336227	0	336227	1	IVNT	Neale-B_UKBB_EUR_2017
rs2242449	Arm fat percentage left	rs2242449	chr17:7095507	T	C	UKBB	European	2017	0.01163	0.001874	5.44e-10	+	331198	0	331198	1	IVNT	Neale-B_UKBB_EUR_2017
rs2242449	Arm fat percentage right	rs2242449	chr17:7095507	T	C	UKBB	European	2017	0.01217	0.001883	1.03e-10	+	331249	0	331249	1	IVNT	Neale-B_UKBB_EUR_2017
rs2242449	Body fat percentage	rs2242449	chr17:7095507	T	C	UKBB	European	2017	0.01098	0.001898	7.22e-09	+	331117	0	331117	1	IVNT	Neale-B_UKBB_EUR_2017
rs2242449	Leg fat mass left	rs2242449	chr17:7095507	T	C	UKBB	European	2017	0.01174	0.001957	1.97e-09	+	331275	0	331275	1	IVNT	Neale-B_UKBB_EUR_2017
rs2242449	Leg fat mass right	rs2242449	chr17:7095507	T	C	UKBB	European	2017	0.01174	0.00198	3.03e-09	+	331293	0	331293	1	IVNT	Neale-B_UKBB_EUR_2017
rs2242449	Leg fat percentage left	rs2242449	chr17:7095507	T	C	UKBB	European	2017	0.008219	0.001548	1.11e-07	+	331278	0	331278	1	IVNT	Neale-B_UKBB_EUR_2017
rs2242449	Leg fat percentage right	rs2242449	chr17:7095507	T	C	UKBB	European	2017	0.008631	0.001568	3.72e-08	+	331296	0	331296	1	IVNT	Neale-B_UKBB_EUR_2017
rs2242449	Trunk fat mass	rs2242449	chr17:7095507	T	C	UKBB	European	2017	0.01514	0.002493	1.25e-09	+	331093	0	331093	1	IVNT	Neale-B_UKBB_EUR_2017
rs2242449	Trunk fat percentage	rs2242449	chr17:7095507	T	C	UKBB	European	2017	0.01292	0.002276	1.37e-08	+	331113	0	331113	1	IVNT	Neale-B_UKBB_EUR_2017
rs2242449	Whole body fat mass	rs2242449	chr17:7095507	T	C	UKBB	European	2017	0.015	0.002416	5.32e-10	+	330762	0	330762	1	IVNT	Neale-B_UKBB_EUR_2017
rs2242449	Arm fat mass left	rs2242449	chr17:7095507	T	C	UKBB	European	2017	0.01605	0.002427	3.75e-11	+	331164	0	331164	1	IVNT	Neale-B_UKBB_EUR_2017
rs2242449	Arm fat mass right	rs2242449	chr17:7095507	T	C	UKBB	European	2017	0.01623	0.002426	2.23e-11	+	331226	0	331226	1	IVNT	Neale-B_UKBB_EUR_2017
rs2242449	Waist circumference	rs2242449	chr17:7095507	T	C	UKBB	European	2017	0.01453	0.002193	3.5e-11	+	336639	0	336639	1	IVNT	Neale-B_UKBB_EUR_2017
rs4820325	Height	rs4820325	chr22:38599978	A	G	UKBB	European	2017	-0.0113	0.00175	1.06e-10	-	336474	0	336474	1	IVNT	Neale-B_UKBB_EUR_2017
rs4820325	Hip circumference	rs4820325	chr22:38599978	A	G	UKBB	European	2017	-0.01204	0.002439	7.92e-07	-	336601	0	336601	1	IVNT	Neale-B_UKBB_EUR_2017
rs4820325	Weight	rs4820325	chr22:38599978	A	G	UKBB	European	2017	-0.01248	0.002152	6.68e-09	-	336227	0	336227	1	IVNT	Neale-B_UKBB_EUR_2017
rs4820325	Arm fat percentage left	rs4820325	chr22:38599978	A	G	UKBB	European	2017	-0.01262	0.001864	1.3e-11	-	331198	0	331198	1	IVNT	Neale-B_UKBB_EUR_2017
rs4820325	Arm fat percentage right	rs4820325	chr22:38599978	A	G	UKBB	European	2017	-0.01253	0.001873	2.25e-11	-	331249	0	331249	1	IVNT	Neale-B_UKBB_EUR_2017
rs4820325	Body fat percentage	rs4820325	chr22:38599978	A	G	UKBB	European	2017	-0.0162	0.001888	9.63e-18	-	331117	0	331117	1	IVNT	Neale-B_UKBB_EUR_2017
rs4820325	Leg fat mass left	rs4820325	chr22:38599978	A	G	UKBB	European	2017	-0.01235	0.001946	2.23e-10	-	331275	0	331275	1	IVNT	Neale-B_UKBB_EUR_2017
rs4820325	Leg fat mass right	rs4820325	chr22:38599978	A	G	UKBB	European	2017	-0.01306	0.001969	3.31e-11	-	331293	0	331293	1	IVNT	Neale-B_UKBB_EUR_2017
rs4820325	Leg fat percentage left	rs4820325	chr22:38599978	A	G	UKBB	European	2017	-0.008698	0.00154	1.62e-08	-	331278	0	331278	1	IVNT	Neale-B_UKBB_EUR_2017
rs4820325	Leg fat percentage right	rs4820325	chr22:38599978	A	G	UKBB	European	2017	-0.009394	0.00156	1.71e-09	-	331296	0	331296	1	IVNT	Neale-B_UKBB_EUR_2017
rs4820325	Trunk fat mass	rs4820325	chr22:38599978	A	G	UKBB	European	2017	-0.02142	0.002479	5.76e-18	-	331093	0	331093	1	IVNT	Neale-B_UKBB_EUR_2017
rs4820325	Trunk fat percentage	rs4820325	chr22:38599978	A	G	UKBB	European	2017	-0.02166	0.002263	1.09e-21	-	331113	0	331113	1	IVNT	Neale-B_UKBB_EUR_2017
rs4820325	Whole body fat mass	rs4820325	chr22:38599978	A	G	UKBB	European	2017	-0.01859	0.002403	1.01e-14	-	330762	0	330762	1	IVNT	Neale-B_UKBB_EUR_2017
rs4820325	Arm fat mass left	rs4820325	chr22:38599978	A	G	UKBB	European	2017	-0.01367	0.002414	1.47e-08	-	331164	0	331164	1	IVNT	Neale-B_UKBB_EUR_2017
rs4820325	Arm fat mass right	rs4820325	chr22:38599978	A	G	UKBB	European	2017	-0.01444	0.002413	2.18e-09	-	331226	0	331226	1	IVNT	Neale-B_UKBB_EUR_2017

## Sheet: SD6
rsid	iDXA Trait	chr_pos	a1	a0	n	freq1	beta1	se	p
rs13072731	Android Fat Mass	3_38533335	C	A	392159	0.6133	0.00412	0.002317	0.0753
rs13072731	Android FMI	3_38533335	C	A	392019	0.6133	0.00457	0.002317	0.0486
rs13072731	Android FMR	3_38533335	C	A	392042	0.6133	0.000694	0.002317	0.765
rs13072731	Android LMI	3_38533335	C	A	392529	0.6133	0.020636	0.002315	5.15e-19
rs13072731	Apple Fat	3_38533335	C	A	392526	0.6133	0.004124	0.002316	0.0749
rs13072731	Leg FMI	3_38533335	C	A	392534	0.6133	0.001118	0.002315	0.629
rs13072731	Leg FMR	3_38533335	C	A	392538	0.6133	-0.007417	0.002315	0.00138
rs13072731	Gynoid Fat Mass	3_38533335	C	A	392524	0.6133	0.001874	0.002316	0.419
rs13072731	Pear Fat	3_38533335	C	A	392537	0.6133	0.001837	0.002315	0.428
rs13072731	SFI	3_38533335	C	A	392535	0.6133	0.002069	0.002315	0.372
rs13072731	SAT	3_38533335	C	A	392290	0.6133	0.001196	0.002316	0.606
rs13072731	TFI	3_38533335	C	A	392526	0.6133	0.006817	0.002316	0.00325
rs13072731	TLI	3_38533335	C	A	392537	0.6133	-0.010989	0.002315	2.09e-06
rs13072731	Total Lean %	3_38533335	C	A	392532	0.6133	0.002172	0.002316	0.348
rs13072731	VAT FMI	3_38533335	C	A	388009	0.6134	0.006162	0.002329	0.00815
rs12359330	Android Fat Mass	10_72414845	T	C	392159	0.2679	0.011093	0.002557	1.44e-05
rs12359330	Android FMI	10_72414845	T	C	392019	0.2679	0.01011	0.002557	7.71e-05
rs12359330	Android FMR	10_72414845	T	C	392042	0.2679	0.014183	0.002557	2.93e-08
rs12359330	Android LMI	10_72414845	T	C	392529	0.2679	-0.014014	0.002555	4.18e-08
rs12359330	Apple Fat	10_72414845	T	C	392526	0.2678	0.011949	0.002555	2.94e-06
rs12359330	Leg FMI	10_72414845	T	C	392534	0.2679	0.011156	0.002555	1.29e-05
rs12359330	Leg FMR	10_72414845	T	C	392538	0.2679	0.021148	0.002555	1.32e-16
rs12359330	Gynoid Fat Mass	10_72414845	T	C	392524	0.2679	0.012083	0.002555	2.28e-06
rs12359330	Pear Fat	10_72414845	T	C	392537	0.2678	0.012302	0.002555	1.49e-06
rs12359330	SFI	10_72414845	T	C	392535	0.2678	0.01125	0.002555	1.09e-05
rs12359330	SAT	10_72414845	T	C	392290	0.2679	0.013399	0.002556	1.61e-07
rs12359330	TFI	10_72414845	T	C	392526	0.2678	0.006293	0.002556	0.014
rs12359330	TLI	10_72414845	T	C	392537	0.2678	0.005966	0.002555	0.0196
rs12359330	Total Lean %	10_72414845	T	C	392532	0.2679	-0.017969	0.002555	2.07e-12
rs12359330	VAT FMI	10_72414845	T	C	388009	0.268	0.007825	0.00257	0.00234
rs1047891	Android Fat Mass	2_211540507	A	C	392159	0.316	0.00827	0.002427	0.000656
rs1047891	Android FMI	2_211540507	A	C	392019	0.316	0.006371	0.002427	0.00868
rs1047891	Android FMR	2_211540507	A	C	392042	0.316	0.002438	0.002427	0.316
rs1047891	Android LMI	2_211540507	A	C	392529	0.316	0.021989	0.002426	1.31e-19
rs1047891	Apple Fat	2_211540507	A	C	392526	0.316	0.00982	0.002426	5.17e-05
rs1047891	Leg FMI	2_211540507	A	C	392534	0.316	0.009776	0.002426	5.58e-05
rs1047891	Leg FMR	2_211540507	A	C	392538	0.316	0.00166	0.002426	0.494
rs1047891	Gynoid Fat Mass	2_211540507	A	C	392524	0.316	0.012486	0.002426	2.66e-07
rs1047891	Pear Fat	2_211540507	A	C	392537	0.316	0.012695	0.002426	1.68e-07
rs1047891	SFI	2_211540507	A	C	392535	0.316	0.00948	0.002426	9.33e-05
rs1047891	SAT	2_211540507	A	C	392290	0.316	0.007938	0.002426	0.00108
rs1047891	TFI	2_211540507	A	C	392526	0.316	0.000519	0.002426	0.831
rs1047891	TLI	2_211540507	A	C	392537	0.316	-0.018572	0.002426	1.94e-14
rs1047891	Total Lean %	2_211540507	A	C	392532	0.316	-0.002134	0.002426	0.38
rs1047891	VAT FMI	2_211540507	A	C	388009	0.316	0.004973	0.00244	0.0416
rs17325374	Android Fat Mass	2_230822858	G	A	392159	0.3188	0.020092	0.002427	1.31e-16
rs17325374	Android FMI	2_230822858	G	A	392019	0.3188	0.020463	0.002428	3.58e-17
rs17325374	Android FMR	2_230822858	G	A	392042	0.3188	0.020372	0.002428	4.93e-17
rs17325374	Android LMI	2_230822858	G	A	392529	0.3188	0.014318	0.002426	3.64e-09
rs17325374	Apple Fat	2_230822858	G	A	392526	0.3188	0.020417	0.002426	4.03e-17
rs17325374	Leg FMI	2_230822858	G	A	392534	0.3188	0.018323	0.002426	4.35e-14
rs17325374	Leg FMR	2_230822858	G	A	392538	0.3188	0.017267	0.002426	1.14e-12
rs17325374	Gynoid Fat Mass	2_230822858	G	A	392524	0.3188	0.01786	0.002426	1.86e-13
rs17325374	Pear Fat	2_230822858	G	A	392537	0.3188	0.018216	0.002426	6.11e-14
rs17325374	SFI	2_230822858	G	A	392535	0.3188	0.019252	0.002426	2.16e-15
rs17325374	SAT	2_230822858	G	A	392290	0.3188	0.018879	0.002427	7.45e-15
rs17325374	TFI	2_230822858	G	A	392526	0.3188	0.016256	0.002426	2.12e-11
rs17325374	TLI	2_230822858	G	A	392537	0.3188	-0.014856	0.002426	9.26e-10
rs17325374	Total Lean %	2_230822858	G	A	392532	0.3188	-0.020605	0.002426	2.08e-17
rs17325374	VAT FMI	2_230822858	G	A	388009	0.3189	0.020147	0.00244	1.55e-16
rs2242449	Android Fat Mass	17_7095507	T	C	392159	0.4258	0.017421	0.002301	3.74e-14
rs2242449	Android FMI	17_7095507	T	C	392019	0.4258	0.017109	0.002301	1.07e-13
rs2242449	Android FMR	17_7095507	T	C	392042	0.4258	0.017027	0.002301	1.4e-13
rs2242449	Android LMI	17_7095507	T	C	392529	0.4258	0.011164	0.0023	1.24e-06
rs2242449	Apple Fat	17_7095507	T	C	392526	0.4257	0.017927	0.0023	6.53e-15
rs2242449	Leg FMI	17_7095507	T	C	392534	0.4258	0.016983	0.0023	1.55e-13
rs2242449	Leg FMR	17_7095507	T	C	392538	0.4258	0.015824	0.0023	6.01e-12
rs2242449	Gynoid Fat Mass	17_7095507	T	C	392524	0.4258	0.017306	0.0023	5.34e-14
rs2242449	Pear Fat	17_7095507	T	C	392537	0.4258	0.017192	0.0023	7.79e-14
rs2242449	SFI	17_7095507	T	C	392535	0.4258	0.017302	0.0023	5.41e-14
rs2242449	SAT	17_7095507	T	C	392290	0.4258	0.017834	0.0023	9.14e-15
rs2242449	TFI	17_7095507	T	C	392526	0.4258	0.011642	0.0023	4.16e-07
rs2242449	TLI	17_7095507	T	C	392537	0.4258	-0.014928	0.0023	8.59e-11
rs2242449	Total Lean %	17_7095507	T	C	392532	0.4258	-0.017909	0.0023	6.94e-15
rs2242449	VAT FMI	17_7095507	T	C	388009	0.4259	0.016189	0.002313	2.62e-12
rs4820325	Android Fat Mass	22_38599978	A	G	392159	0.5816	-0.009393	0.002291	4.15e-05
rs4820325	Android FMI	22_38599978	A	G	392019	0.5816	-0.007001	0.002291	0.00226
rs4820325	Android FMR	22_38599978	A	G	392042	0.5816	-0.010471	0.002291	4.9e-06
rs4820325	Android LMI	22_38599978	A	G	392529	0.5816	0.008878	0.00229	0.000107
rs4820325	Apple Fat	22_38599978	A	G	392526	0.5816	-0.012065	0.00229	1.4e-07
rs4820325	Leg FMI	22_38599978	A	G	392534	0.5816	-0.014609	0.00229	1.8e-10
rs4820325	Leg FMR	22_38599978	A	G	392538	0.5816	-0.022486	0.00229	9.61e-23
rs4820325	Gynoid Fat Mass	22_38599978	A	G	392524	0.5816	-0.015675	0.00229	7.72e-12
rs4820325	Pear Fat	22_38599978	A	G	392537	0.5816	-0.01731	0.00229	4.11e-14
rs4820325	SFI	22_38599978	A	G	392535	0.5816	-0.013599	0.00229	2.9e-09
rs4820325	SAT	22_38599978	A	G	392290	0.5816	-0.012911	0.002291	1.76e-08
rs4820325	TFI	22_38599978	A	G	392526	0.5816	0.005301	0.00229	0.0207
rs4820325	TLI	22_38599978	A	G	392537	0.5816	0.000759	0.00229	0.74
rs4820325	Total Lean %	22_38599978	A	G	392532	0.5816	0.014978	0.00229	6.17e-11
rs4820325	VAT FMI	22_38599978	A	G	388009	0.5817	-0.005012	0.002304	0.0296

## Sheet: SD7
rsid	iDXA Trait	a1	Ancestry Group	beta1	se	p
rs1047891	Android LMI	A	Black	0.0340081	0.0142286	0.0168466
			Discovery	0.021989	0.002426	1.31e-19
			Other white	0.00903016	0.00760544	0.235104
			Asian	0.0449499	0.0127029	0.00040271
rs12359330	Leg FMR	T	Black	-0.00280068	0.0198051	0.887545
			Discovery	0.021148	0.002555	1.32e-16
			Other white	-0.000869035	0.00906258	0.923606
			Asian	0.027211	0.0151515	0.0725132
rs13072731	Android LMI	C	Black	-0.0454572	0.017276	0.00851036
			Discovery	0.020636	0.002315	5.15e-19
			Other white	-0.0193026	0.00723637	0.00764578
			Asian	-0.00790397	0.0115513	0.49382
rs17325374	Android FMI	G	Black	0.00863207	0.0284575	0.761639
			Discovery	0.020463	0.002428	3.58e-17
			Other white	0.0223962	0.00676314	0.000928621
			Asian	0.0197504	0.0116004	0.0886567
rs2242449	Total Lean %	T	Black	-0.0183906	0.0153472	0.230806
			Discovery	-0.017909	0.0023	6.94e-15
			Other white	-0.0202791	0.00685424	0.00309176
			Asian	-0.0109797	0.0114027	0.3356
rs4820325	Leg FMR	A	Black	0.0247046	0.0158678	0.1195
			Discovery	-0.022486	0.00229	9.61e-23
			Other white	0.00400729	0.00802281	0.617439
			Asian	0.00239967	0.0130991	0.854648

## Sheet: SD8
GTEx_tissue	Gene	h0.pp	h1.pp	h2.pp	h3.pp	h4.pp	p_SMR	p_HEIDI	nsnp_HEIDI
Brain Amygdala	ADAMTS14	0.969891	0.0191711	0.00388517	6.98121e-05	0.00698321	NA	NA	NA
Brain Caudate basal ganglia	ADAMTS14	3.40397e-06	0.000928374	0.000100179	0.0263495	0.972619	2.36858e-07	0.987415	17
Brain Cerebellum	ADAMTS14	1.20091e-06	0.000287416	9.88101e-05	0.0226714	0.976941	1.72676e-07	0.440692	18
Brain Cortex	ADAMTS14	5.28864e-07	0.000128904	0.000102961	0.0241197	0.975648	1.03106e-07	0.661948	15
Brain Frontal Cortex BA9	ADAMTS14	0.978289	0.0137413	0.00330959	4.18691e-05	0.00461834	NA	NA	NA
Brain Hippocampus	ADAMTS14	1.2657e-05	0.000833446	0.00032009	0.0200987	0.978735	2.08288e-07	0.764521	15
Brain Hypothalamus	ADAMTS14	0.978981	0.0137511	0.00300628	3.80035e-05	0.00422355	NA	NA	NA
Brain Nucleus accumbens basal ganglia	ADAMTS14	0.083342	0.156644	0.00847511	0.0151929	0.736346	1.44702e-06	0.75918	7
Brain Putamen basal ganglia	ADAMTS14	0.966784	0.0191097	0.00497689	8.93341e-05	0.00904032	2.61248e-06	0.761451	5
Esophagus Mucosa	ADAMTS14	1.25049e-08	1.92813e-07	0.0208178	0.320332	0.65885	3.70018e-05	0.0969054	20
Skin Not Sun Exposed Suprapubic	ADAMTS14	5.51438e-19	8.50263e-18	0.00486196	0.0740456	0.921092	5.49826e-07	0.994498	20
Skin Sun Exposed Lower leg	ADAMTS14	2.26027e-33	4.53235e-32	0.00198941	0.038933	0.959078	1.38851e-07	0.923766	20
GTEx MA	ADAMTS14	3.58842e-07	2.26986e-05	0.000433488	0.0264473	0.973096	1.25409e-06	0.312683	20

## Sheet: SD9
Locus around	gtex_tissue	probeID	ProbeChr	Gene	Probe_bp	topSNP	topSNP_chr	topSNP_bp	A1	A2	Freq	b_GWAS	se_GWAS	p_GWAS	b_eQTL	se_eQTL	p_eQTL	b_SMR	se_SMR	p_SMR	p_HEIDI	nsnp_HEIDI
rs1047891	Adipose_Subcutaneous	ENSG00000021826.10	2	CPS1	211443118	rs62203670	2	211335552	G	C	0.484095	0.009372	0.002266	3.53e-05	0.504579	0.0441532	3.03e-30	0.0185739	0.00477594	0.000101	0.00536	5
rs1047891	Artery_Aorta	ENSG00000115365.7	2	LANCL1	211319174	rs62203670	2	211335552	G	C	0.484095	0.009372	0.002266	3.53e-05	0.174506	0.0263716	3.66e-11	0.0537059	0.015313	0.000453	NA	NA
rs1047891	Artery_Tibial	ENSG00000115365.7	2	LANCL1	211319174	rs62203669	2	211335543	G	A	0.480119	0.009298	0.002264	4.01e-05	0.133515	0.0188007	1.23e-12	0.0696401	0.0195882	0.000378	0.153	2
rs1047891	Artery_Tibial	ENSG00000021826.10	2	CPS1	211443118	rs62203670	2	211335552	G	C	0.484095	0.009372	0.002266	3.53e-05	0.3545	0.0354362	1.47e-23	0.0264372	0.00691685	0.000132	0.00924	4
rs1047891	Brain_Cerebellum	ENSG00000021826.10	2	CPS1	211443118	rs62203669	2	211335543	G	A	0.480119	0.009298	0.002264	4.01e-05	0.541241	0.0918232	3.76e-09	0.017179	0.00509818	0.000753	NA	NA
rs1047891	Breast_Mammary_Tissue	ENSG00000021826.10	2	CPS1	211443118	rs62203670	2	211335552	G	C	0.484095	0.009372	0.002266	3.53e-05	0.470447	0.0595178	2.69e-15	0.0199215	0.00543623	0.000248	NA	NA
rs1047891	Cells_Transformed_fibroblasts	ENSG00000021826.10	2	CPS1	211443118	rs62203670	2	211335552	G	C	0.484095	0.009372	0.002266	3.53e-05	0.54583	0.0508821	7.57e-27	0.0171702	0.00444934	0.000114	0.0115	4
rs1047891	Esophagus_Mucosa	ENSG00000021826.10	2	CPS1	211443118	rs62203670	2	211335552	G	C	0.484095	0.009372	0.002266	3.53e-05	0.431834	0.059408	3.62e-13	0.0217028	0.00603733	0.000325	0.125	3
rs1047891	Esophagus_Muscularis	ENSG00000115365.7	2	LANCL1	211319174	rs62203670	2	211335552	G	C	0.484095	0.009372	0.002266	3.53e-05	0.129766	0.0217387	2.38e-09	0.0722223	0.0212441	0.000675	NA	NA
rs1047891	Heart_Left_Ventricle	ENSG00000021826.10	2	CPS1	211443118	rs62203670	2	211335552	G	C	0.484095	0.009372	0.002266	3.53e-05	0.361762	0.0648179	2.39e-08	0.0259065	0.00779621	0.000891	NA	NA
rs1047891	Lung	ENSG00000115365.7	2	LANCL1	211319174	rs62203669	2	211335543	G	A	0.480119	0.009298	0.002264	4.01e-05	0.151244	0.0238774	2.39e-10	0.0614768	0.0178402	0.000569	NA	NA
rs1047891	Lung	ENSG00000021826.10	2	CPS1	211443118	rs62203669	2	211335543	G	A	0.480119	0.009298	0.002264	4.01e-05	0.21901	0.035393	6.1e-10	0.0424547	0.012407	0.000622	NA	NA
rs1047891	Muscle_Skeletal	ENSG00000021826.10	2	CPS1	211443118	rs62203670	2	211335552	G	C	0.484095	0.009372	0.002266	3.53e-05	0.394406	0.0500784	3.39e-15	0.0237623	0.00648939	0.000251	0.0474	3
rs1047891	Nerve_Tibial	ENSG00000021826.10	2	CPS1	211443118	rs62203670	2	211335552	G	C	0.484095	0.009372	0.002266	3.53e-05	0.257598	0.0442658	5.91e-09	0.0363823	0.010792	0.000748	NA	NA
rs1047891	Skin_Not_Sun_Exposed_Suprapubic	ENSG00000021826.10	2	CPS1	211443118	rs62203670	2	211335552	G	C	0.484095	0.009372	0.002266	3.53e-05	0.313556	0.0544949	8.72e-09	0.0298894	0.00890005	0.000784	NA	NA
rs1047891	Skin_Sun_Exposed_Lower_leg	ENSG00000021826.10	2	CPS1	211443118	rs62203670	2	211335552	G	C	0.484095	0.009372	0.002266	3.53e-05	0.290454	0.0388366	7.5e-14	0.0322667	0.00891507	0.000295	0.0561	2
rs12359330	Brain_Caudate_basal_ganglia	ENSG00000138316.6	10	ADAMTS14	72477378	rs68049170	10	72432047	A	G	0.249503	0.020176	0.002532	1.64e-15	0.512132	0.0754336	1.13e-11	0.0393961	0.00762337	2.37e-07	0.965	8
rs12359330	Brain_Cerebellum	ENSG00000138316.6	10	ADAMTS14	72477378	rs68049170	10	72432047	A	G	0.249503	0.020176	0.002532	1.64e-15	0.508107	0.0733822	4.39e-12	0.0397082	0.00759736	1.73e-07	0.329	9
rs12359330	Brain_Cortex	ENSG00000138316.6	10	ADAMTS14	72477378	rs68049170	10	72432047	A	G	0.249503	0.020176	0.002532	1.64e-15	0.599311	0.0838352	8.76e-13	0.0336653	0.00632669	1.03e-07	0.61	8
rs12359330	Brain_Hippocampus	ENSG00000138316.6	10	ADAMTS14	72477378	rs10823595	10	72422354	A	G	0.23161	0.020988	0.002608	8.68e-16	0.594774	0.0875318	1.08e-11	0.0352874	0.00679677	2.08e-07	0.541	7
rs12359330	Brain_Nucleus_accumbens_basal_ganglia	ENSG00000138316.6	10	ADAMTS14	72477378	rs10823595	10	72422354	A	G	0.23161	0.020988	0.002608	8.68e-16	0.579159	0.0962706	1.79e-09	0.0362388	0.00752088	1.45e-06	0.432	4
rs12359330	Brain_Putamen_basal_ganglia	ENSG00000138316.6	10	ADAMTS14	72477378	rs10823595	10	72422354	A	G	0.23161	0.020988	0.002608	8.68e-16	0.652971	0.112805	7.1e-09	0.0321423	0.00684003	2.61e-06	0.276	2
rs12359330	Esophagus_Mucosa	ENSG00000138316.6	10	ADAMTS14	72477378	rs111415149	10	72394594	T	C	0.280318	-0.011908	0.002525	2.43e-06	0.513538	0.0603158	1.68e-17	-0.0231882	0.00562076	3.7e-05	0.0072	17
rs12359330	Skin_Not_Sun_Exposed_Suprapubic	ENSG00000138316.6	10	ADAMTS14	72477378	rs12268224	10	72440131	T	A	0.2833	-0.014363	0.002565	2.17e-08	0.685425	0.0612266	4.32e-29	-0.0209549	0.00418424	5.5e-07	0.187	17
rs12359330	Skin_Sun_Exposed_Lower_leg	ENSG00000138316.6	10	ADAMTS14	72477378	rs72814526	10	72443146	G	A	0.324056	-0.01387	0.002435	1.25e-08	0.72754	0.0526135	1.73e-43	-0.0190642	0.00361973	1.39e-07	0.179	18
rs13072731	Whole_Blood	ENSG00000114739.9	3	ACVR2B	38514987	rs7375040	3	38469116	G	A	0.673956	0.017848	0.002392	8.71e-14	-0.230086	0.0411479	2.25e-08	-0.077571	0.0173357	7.65e-06	0.637	2
rs13072731	Brain_Cerebellum	ENSG00000229589.1	3	ACVR2B-AS1	38494414	rs6780349	3	38555178	A	G	0.390656	-0.019802	0.002317	1.32e-17	0.365739	0.0592601	6.75e-10	-0.0541424	0.0108209	5.63e-07	0.251	9
rs13072731	Brain_Anterior_cingulate_cortex_BA24	ENSG00000157036.8	3	EXOG	38560527	rs13085153	3	38461279	C	T	0.60835	0.01952	0.002311	3.04e-17	-0.543948	0.0962615	1.6e-08	-0.0358858	0.00764074	2.64e-06	0.166	5
rs13072731	Brain_Cerebellum	ENSG00000157036.8	3	EXOG	38560527	rs2186457	3	38553965	T	C	0.387674	-0.019871	0.002317	9.97e-18	0.487443	0.0622148	4.69e-15	-0.0407658	0.0070475	7.28e-09	0.084	11
rs13072731	Brain_Spinal_cord_cervical_c-1	ENSG00000157036.8	3	EXOG	38560527	rs1073506	3	38566235	T	G	0.387674	-0.019788	0.002317	1.39e-17	0.516997	0.0915891	1.65e-08	-0.0382749	0.00812786	2.49e-06	0.579	9
rs13072731	Breast_Mammary_Tissue	ENSG00000157036.8	3	EXOG	38560527	rs9838792	3	38546726	A	G	0.390656	-0.019828	0.002317	1.22e-17	0.299667	0.0530452	1.61e-08	-0.0661668	0.0140344	2.42e-06	0.228	4
rs13072731	Nerve_Tibial	ENSG00000157036.8	3	EXOG	38560527	rs4371464	3	38548021	C	T	0.387674	-0.019781	0.002316	1.4e-17	0.240699	0.0360613	2.48e-11	-0.0821815	0.0156262	1.45e-07	0.0955	11
rs13072731	Ovary	ENSG00000157036.8	3	EXOG	38560527	rs2268759	3	38514327	A	G	0.595427	0.018804	0.002303	3.34e-16	-0.534282	0.0778767	6.86e-12	-0.0351949	0.00670051	1.5e-07	0.63	7
rs13072731	Pancreas	ENSG00000157036.8	3	EXOG	38560527	rs1984312	3	38538466	T	G	0.423459	-0.019854	0.002277	2.84e-18	0.367459	0.0586111	3.62e-10	-0.0540305	0.0106146	3.58e-07	0.715	6
rs13072731	Stomach	ENSG00000157036.8	3	EXOG	38560527	rs1002675	3	38445226	T	C	0.573559	0.018887	0.002271	9.16e-17	-0.290058	0.0518205	2.18e-08	-0.0651146	0.0140225	3.42e-06	0.506	5
rs13072731	Testis	ENSG00000157036.8	3	EXOG	38560527	rs1073505	3	38566722	C	T	0.390656	-0.01983	0.002317	1.19e-17	0.36605	0.0471486	8.25e-15	-0.0541729	0.00942091	8.91e-09	0.678	15
rs13072731	Thyroid	ENSG00000157036.8	3	EXOG	38560527	rs6780349	3	38555178	A	G	0.390656	-0.019802	0.002317	1.32e-17	0.40539	0.0335204	1.14e-33	-0.0488468	0.00699859	2.96e-12	0.258	19
rs13072731	Vagina	ENSG00000157036.8	3	EXOG	38560527	rs196375	3	38422919	A	G	0.432406	0.01199	0.002282	1.5e-07	-0.489785	0.0826328	3.08e-09	-0.0244801	0.00622622	8.43e-05	0.0479	10
rs13072731	Colon_Transverse	ENSG00000093217.5	3	XYLB	38425545	rs13097628	3	38521156	C	T	0.575547	0.019833	0.002275	2.93e-18	0.19636	0.0314452	4.25e-10	0.101003	0.0198961	3.84e-07	0.251	10
rs13072731	Liver	ENSG00000093217.5	3	XYLB	38425545	rs6772046	3	38479660	T	C	0.575547	0.018699	0.002273	1.98e-16	0.272776	0.0442071	6.81e-10	0.0685508	0.0138874	7.97e-07	0.229	14
rs17325374	Cells_Transformed_fibroblasts	ENSG00000153832.7	2	FBXO36	230832421	rs7592697	2	230665303	C	T	0.371769	0.018233	0.002385	2.14e-14	0.253262	0.0461367	4.03e-08	0.0719926	0.0161457	8.24e-06	0.424	5
rs17325374	Esophagus_Gastroesophageal_Junction	ENSG00000153832.7	2	FBXO36	230832421	rs6687	2	230632268	A	G	0.146123	-0.017197	0.003232	1.04e-07	0.594511	0.104604	1.32e-08	-0.0289263	0.00744701	0.000103	0.35	9
rs17325374	Muscle_Skeletal	ENSG00000153827.9	2	TRIP12	230708254	rs6722477	2	230814719	C	T	0.163022	-0.01724	0.003043	1.48e-08	0.162416	0.025124	1.02e-10	-0.106147	0.0249127	2.04e-05	0.0493	14
rs2242449	Adipose_Subcutaneous	ENSG00000072778.15	17	ACADVL	7124813	rs385313	17	7104327	G	C	0.596421	-0.015373	0.002303	2.5e-11	-0.189925	0.0319367	2.73e-09	0.0809425	0.0182288	8.98e-06	0.325	10
rs2242449	Adipose_Subcutaneous	ENSG00000175826.7	17	CTDNEP1	7151126	rs367181	17	7160524	C	A	0.578529	-0.015471	0.002276	1.1e-11	0.158055	0.024939	2.33e-10	-0.0978837	0.0211164	3.56e-06	0.656	19
rs2242449	Adipose_Subcutaneous	ENSG00000170291.10	17	ELP5	7159311	rs929229	17	7105399	G	A	0.642147	-0.01336	0.002348	1.31e-08	-0.316413	0.0407276	7.91e-15	0.0422233	0.00919804	4.42e-06	0.0128	19
rs2242449	Adipose_Subcutaneous	ENSG00000181885.14	17	CLDN7	7165281	rs367181	17	7160524	C	A	0.578529	-0.015471	0.002276	1.1e-11	-0.361321	0.0424492	1.71e-17	0.0428179	0.00806124	1.09e-07	0.0991	19
rs2242449	Adipose_Subcutaneous	ENSG00000170175.6	17	CHRNB1	7354703	rs12600861	17	7355621	C	A	0.338966	0.010024	0.002354	2.06e-05	0.403201	0.0437302	2.97e-20	0.024861	0.00643086	0.000111	0.00513	5
rs2242449	Adipose_Visceral_Omentum	ENSG00000170291.10	17	ELP5	7159311	rs222849	17	7185861	C	T	0.630219	-0.01315	0.002327	1.62e-08	-0.200511	0.0342217	4.65e-09	0.0655824	0.0161236	4.75e-05	0.112	13
rs2242449	Adipose_Visceral_Omentum	ENSG00000181885.14	17	CLDN7	7165281	rs2074218	17	7156186	G	A	0.620278	-0.013184	0.002307	1.13e-08	-0.464043	0.0500643	1.88e-20	0.0284112	0.0058405	1.15e-06	0.00787	19
rs2242449	Adipose_Visceral_Omentum	ENSG00000170175.6	17	CHRNB1	7354703	rs9217	17	7363088	C	T	0.341948	0.010528	0.002351	7.57e-06	0.289395	0.0325511	6.08e-19	0.0363793	0.0090962	6.35e-05	0.029	5
rs2242449	Adrenal_Gland	ENSG00000175826.7	17	CTDNEP1	7151126	rs55868524	17	7170665	A	G	0.61332	-0.01329	0.002311	8.93e-09	0.375581	0.0593373	2.46e-10	-0.0353852	0.00831349	2.08e-05	0.0911	10
rs2242449	Adrenal_Gland	ENSG00000181885.14	17	CLDN7	7165281	rs55868524	17	7170665	A	G	0.61332	-0.01329	0.002311	8.93e-09	0.516845	0.0823918	3.54e-10	-0.0257137	0.00606594	2.24e-05	0.0498	13
rs2242449	Artery_Aorta	ENSG00000072778.15	17	ACADVL	7124813	rs2654186	17	7151111	C	A	0.635189	-0.012785	0.002314	3.3e-08	-0.475845	0.0670777	1.3e-12	0.026868	0.00616384	1.31e-05	0.0129	19
rs2242449	Artery_Aorta	ENSG00000170291.10	17	ELP5	7159311	rs2074219	17	7156447	G	A	0.635189	-0.012905	0.002313	2.43e-08	-0.431882	0.0473461	7.39e-20	0.0298808	0.00627801	1.94e-06	0.00294	19
rs2242449	Artery_Aorta	ENSG00000170175.6	17	CHRNB1	7354703	rs9217	17	7363088	C	T	0.341948	0.010528	0.002351	7.57e-06	0.32742	0.0536878	1.07e-09	0.0321544	0.00890822	0.000307	0.0226	2
rs2242449	Artery_Tibial	ENSG00000072778.15	17	ACADVL	7124813	rs35224044	17	7116154	T	C	0.584493	-0.014396	0.002289	3.23e-10	-0.401151	0.0493661	4.44e-16	0.0358867	0.00721545	6.57e-07	0.0314	19
rs2242449	Artery_Tibial	ENSG00000170291.10	17	ELP5	7159311	rs2654190	17	7177220	G	A	0.629225	-0.013544	0.002323	5.54e-09	-0.351921	0.0401197	1.76e-18	0.0384859	0.00792603	1.2e-06	0.0136	19
rs2242449	Artery_Tibial	ENSG00000181885.14	17	CLDN7	7165281	rs222857	17	7164563	T	C	0.579523	-0.015632	0.002276	6.62e-12	-0.225197	0.0406025	2.92e-08	0.0694148	0.0160866	1.6e-05	0.826	9
rs2242449	Artery_Tibial	ENSG00000170175.6	17	CHRNB1	7354703	rs55749333	17	7371932	T	C	0.65507	-0.010381	0.00235	9.98e-06	-0.364569	0.0439282	1.05e-16	0.0284747	0.00730222	9.64e-05	0.0124	5
rs2242449	Brain_Cerebellum	ENSG00000170175.6	17	CHRNB1	7354703	rs9217	17	7363088	C	T	0.341948	0.010528	0.002351	7.57e-06	0.425049	0.0757796	2.03e-08	0.0247689	0.00707769	0.000466	0.124	5
rs2242449	Breast_Mammary_Tissue	ENSG00000170175.6	17	CHRNB1	7354703	rs9217	17	7363088	C	T	0.341948	0.010528	0.002351	7.57e-06	0.401083	0.061492	6.91e-11	0.0262489	0.00711014	0.000223	0.0727	4
rs2242449	Cells_Transformed_fibroblasts	ENSG00000175826.7	17	CTDNEP1	7151126	rs2074218	17	7156186	G	A	0.620278	-0.013184	0.002307	1.13e-08	0.228435	0.0284504	9.81e-16	-0.0577144	0.012396	3.23e-06	0.00536	19
rs2242449	Cells_Transformed_fibroblasts	ENSG00000181885.14	17	CLDN7	7165281	rs2106842	17	7162451	A	G	0.625249	-0.013387	0.002308	6.69e-09	0.361382	0.0550246	5.11e-11	-0.0370439	0.0085207	1.38e-05	0.0183	18
rs2242449	Cells_Transformed_fibroblasts	ENSG00000170175.6	17	CHRNB1	7354703	rs12600861	17	7355621	C	A	0.338966	0.010024	0.002354	2.06e-05	0.327694	0.0378191	4.52e-18	0.0305895	0.00800414	0.000133	0.00824	5
rs2242449	Cells_Transformed_fibroblasts	ENSG00000239697.6	17	TNFSF12	7456707	rs80067372	17	7452752	A	G	0.265408	-0.010853	0.002502	1.45e-05	0.39988	0.0349247	2.36e-30	-0.0271406	0.00669084	4.98e-05	0.0036	10
rs2242449	Cells_Transformed_fibroblasts	ENSG00000161955.12	17	TNFSF13	7463267	rs80067372	17	7452752	A	G	0.265408	-0.010853	0.002502	1.45e-05	0.287452	0.0419378	7.17e-12	-0.0377559	0.0103006	0.000247	0.143	11
rs2242449	Colon_Sigmoid	ENSG00000170291.10	17	ELP5	7159311	rs739669	17	7122377	A	G	0.638171	-0.011703	0.00233	5.1e-07	-0.524009	0.0691746	3.59e-14	0.0223336	0.00533512	2.84e-05	0.003	19
rs2242449	Colon_Sigmoid	ENSG00000170175.6	17	CHRNB1	7354703	rs9217	17	7363088	C	T	0.341948	0.010528	0.002351	7.57e-06	0.415744	0.0698219	2.61e-09	0.0253233	0.00707569	0.000345	0.136	3
rs2242449	Colon_Transverse	ENSG00000170175.6	17	CHRNB1	7354703	rs67328311	17	7352976	T	G	0.341948	0.009911	0.002345	2.4e-05	0.527631	0.0708297	9.38e-14	0.018784	0.00510989	0.000237	0.0177	4
rs2242449	Esophagus_Gastroesophageal_Junction	ENSG00000170175.6	17	CHRNB1	7354703	rs12600861	17	7355621	C	A	0.338966	0.010024	0.002354	2.06e-05	0.395955	0.0716929	3.33e-08	0.025316	0.00750704	0.000745	0.0447	2
rs2242449	Esophagus_Mucosa	ENSG00000175826.7	17	CTDNEP1	7151126	rs222851	17	7139238	A	G	0.380716	0.012892	0.002307	2.33e-08	-0.230252	0.0239186	6.18e-22	-0.0559908	0.0115853	1.35e-06	0.00527	19
rs2242449	Esophagus_Mucosa	ENSG00000170291.10	17	ELP5	7159311	rs414206	17	7154534	A	G	0.634195	-0.012891	0.002313	2.51e-08	-0.345515	0.0462125	7.62e-14	0.0373095	0.0083496	7.88e-06	0.00517	15
rs2242449	Esophagus_Mucosa	ENSG00000181885.14	17	CLDN7	7165281	rs55868524	17	7170665	A	G	0.61332	-0.01329	0.002311	8.93e-09	0.222537	0.0283624	4.29e-15	-0.0597204	0.0128754	3.51e-06	0.0202	19
rs2242449	Esophagus_Mucosa	ENSG00000006047.8	17	YBX2	7194755	rs4796392	17	7174897	C	T	0.540755	0.010563	0.002277	3.5e-06	-0.408366	0.0555522	1.97e-13	-0.0258665	0.00659334	8.74e-05	0.00374	16
rs2242449	Esophagus_Mucosa	ENSG00000170175.6	17	CHRNB1	7354703	rs9217	17	7363088	C	T	0.341948	0.010528	0.002351	7.57e-06	0.382684	0.0499821	1.91e-14	0.0275109	0.00711709	0.000111	0.123	10
rs2242449	Esophagus_Mucosa	ENSG00000174282.7	17	ZBTB4	7375133	rs12600861	17	7355621	C	A	0.338966	0.010024	0.002354	2.06e-05	0.201694	0.0351179	9.28e-09	0.049699	0.0145291	0.000625	0.056	3
rs2242449	Esophagus_Muscularis	ENSG00000170291.10	17	ELP5	7159311	rs62059170	17	7155056	C	T	0.625249	-0.013233	0.002309	1e-08	-0.438214	0.0456923	8.76e-22	0.0301976	0.00613822	8.67e-07	0.000905	19
rs2242449	Esophagus_Muscularis	ENSG00000181885.14	17	CLDN7	7165281	rs2074219	17	7156447	G	A	0.635189	-0.012905	0.002313	2.43e-08	-0.371335	0.0641993	7.29e-09	0.034753	0.00865444	5.93e-05	0.0531	12
rs2242449	Esophagus_Muscularis	ENSG00000170175.6	17	CHRNB1	7354703	rs67328311	17	7352976	T	G	0.341948	0.009911	0.002345	2.4e-05	0.423217	0.0591442	8.33e-13	0.0234182	0.00643521	0.000274	0.0158	3
rs2242449	Heart_Atrial_Appendage	ENSG00000170291.10	17	ELP5	7159311	rs2074219	17	7156447	G	A	0.635189	-0.012905	0.002313	2.43e-08	-0.818442	0.0525137	9.16e-55	0.0157678	0.00300173	1.5e-07	0.000109	19
rs2242449	Heart_Left_Ventricle	ENSG00000175826.7	17	CTDNEP1	7151126	rs12601936	17	7172609	G	A	0.615308	-0.013158	0.002311	1.28e-08	0.240595	0.0422002	1.19e-08	-0.0546894	0.0135749	5.61e-05	0.258	12
rs2242449	Heart_Left_Ventricle	ENSG00000170291.10	17	ELP5	7159311	rs2074219	17	7156447	G	A	0.635189	-0.012905	0.002313	2.43e-08	-0.812843	0.0578782	8.38e-45	0.0158764	0.0030619	2.16e-07	3.08e-05	19
rs2242449	Heart_Left_Ventricle	ENSG00000181885.14	17	CLDN7	7165281	rs222851	17	7139238	A	G	0.380716	0.012892	0.002307	2.33e-08	0.530277	0.0628055	3.09e-17	0.0243118	0.00521715	3.16e-06	0.0064	19
rs2242449	Heart_Left_Ventricle	ENSG00000170175.6	17	CHRNB1	7354703	rs4796423	17	7383384	A	G	0.77336	-0.010616	0.002595	4.32e-05	-0.308919	0.0550155	1.96e-08	0.034365	0.0103933	0.000945	0.356	5
rs2242449	Lung	ENSG00000072778.15	17	ACADVL	7124813	rs507506	17	7118322	G	A	0.583499	-0.014399	0.002286	3.04e-10	-0.243622	0.0438347	2.73e-08	0.0591039	0.0141824	3.08e-05	0.297	7
rs2242449	Lung	ENSG00000175826.7	17	CTDNEP1	7151126	rs222851	17	7139238	A	G	0.380716	0.012892	0.002307	2.33e-08	-0.12925	0.0222566	6.35e-09	-0.0997447	0.024771	5.66e-05	0.038	13
rs2242449	Lung	ENSG00000170175.6	17	CHRNB1	7354703	rs9217	17	7363088	C	T	0.341948	0.010528	0.002351	7.57e-06	0.31192	0.0401456	7.87e-15	0.0337522	0.00869944	0.000105	0.0184	5
rs2242449	Muscle_Skeletal	ENSG00000132535.14	17	DLG4	7108115	rs222857	17	7164563	T	C	0.579523	-0.015632	0.002276	6.62e-12	0.342703	0.0410048	6.4e-17	-0.0456138	0.00859617	1.12e-07	0.0783	17
rs2242449	Muscle_Skeletal	ENSG00000170291.10	17	ELP5	7159311	rs2521989	17	7161628	C	T	0.634195	-0.012966	0.002313	2.09e-08	-0.445285	0.0281485	2.3e-56	0.0291184	0.00551092	1.27e-07	6.62e-05	19
rs2242449	Muscle_Skeletal	ENSG00000181885.14	17	CLDN7	7165281	rs2074218	17	7156186	G	A	0.620278	-0.013184	0.002307	1.13e-08	-0.694694	0.0545872	4.22e-37	0.0189781	0.00364035	1.86e-07	0.000793	19
rs2242449	Muscle_Skeletal	ENSG00000181284.2	17	TMEM102	7339880	rs67328311	17	7352976	T	G	0.341948	0.009911	0.002345	2.4e-05	-0.256619	0.0398749	1.23e-10	-0.0386215	0.0109325	0.000411	0.029	7
rs2242449	Muscle_Skeletal	ENSG00000161958.6	17	FGF11	7344924	rs12600861	17	7355621	C	A	0.338966	0.010024	0.002354	2.06e-05	-0.397418	0.0453165	1.79e-18	-0.0252228	0.00658457	0.000128	0.0209	8
rs2242449	Muscle_Skeletal	ENSG00000170175.6	17	CHRNB1	7354703	rs56074046	17	7358930	A	G	0.350895	-0.010126	0.002336	1.47e-05	-0.554644	0.0359725	1.23e-53	0.0182568	0.00437499	3.01e-05	0.0036	11
rs2242449	Muscle_Skeletal	ENSG00000141504.7	17	SAT2	7530373	rs4511593	17	7455536	T	C	0.662028	0.010877	0.002372	4.52e-06	0.205242	0.0298514	6.18e-12	0.052996	0.0138917	0.000136	0.473	4
rs2242449	Nerve_Tibial	ENSG00000072778.15	17	ACADVL	7124813	rs125651	17	7113222	A	G	0.557654	-0.015312	0.002271	1.58e-11	-0.258986	0.0417836	5.71e-10	0.0591229	0.0129567	5.04e-06	0.34	15
rs2242449	Nerve_Tibial	ENSG00000170291.10	17	ELP5	7159311	rs427784	17	7157516	T	C	0.624254	-0.013242	0.002309	9.82e-09	-0.252796	0.0422732	2.23e-09	0.0523822	0.0126553	3.49e-05	0.0712	19
rs2242449	Nerve_Tibial	ENSG00000170175.6	17	CHRNB1	7354703	rs12600861	17	7355621	C	A	0.338966	0.010024	0.002354	2.06e-05	0.339446	0.0440103	1.23e-14	0.0295305	0.00792155	0.000193	0.0119	4
rs2242449	Nerve_Tibial	ENSG00000239697.6	17	TNFSF12	7456707	rs9905587	17	7444945	T	C	0.255467	-0.01089	0.002527	1.65e-05	0.145732	0.0260828	2.31e-08	-0.0747262	0.0218986	0.000644	NA	NA
rs2242449	Pituitary	ENSG00000072778.15	17	ACADVL	7124813	rs390200	17	7109995	G	A	0.596421	-0.015507	0.002303	1.67e-11	-0.352514	0.0513736	6.8e-12	0.0439897	0.00915314	1.54e-06	0.485	16
rs2242449	Skin_Not_Sun_Exposed_Suprapubic	ENSG00000004975.7	17	DVL2	7133262	rs72839770	17	7132192	T	C	0.369781	-0.012884	0.002357	4.59e-08	-0.21882	0.0382834	1.09e-08	0.0588794	0.0149043	7.8e-05	0.612	6
rs2242449	Skin_Not_Sun_Exposed_Suprapubic	ENSG00000170291.10	17	ELP5	7159311	rs8067500	17	7172631	T	C	0.629225	-0.012935	0.002317	2.4e-08	-0.340716	0.0423912	9.17e-16	0.0379642	0.00827985	4.54e-06	0.0138	19
rs2242449	Skin_Not_Sun_Exposed_Suprapubic	ENSG00000170175.6	17	CHRNB1	7354703	rs9217	17	7363088	C	T	0.341948	0.010528	0.002351	7.57e-06	0.457106	0.0500061	6.19e-20	0.0230319	0.00572724	5.78e-05	0.03	6
rs2242449	Skin_Sun_Exposed_Lower_leg	ENSG00000004975.7	17	DVL2	7133262	rs222836	17	7133162	A	G	0.510934	-0.014362	0.002255	1.92e-10	-0.190011	0.0313591	1.37e-09	0.0755851	0.0172179	1.13e-05	0.636	14
rs2242449	Skin_Sun_Exposed_Lower_leg	ENSG00000170291.10	17	ELP5	7159311	rs8067500	17	7172631	T	C	0.629225	-0.012935	0.002317	2.4e-08	-0.412225	0.0420361	1.06e-22	0.0313785	0.00646769	1.22e-06	0.00836	19
rs2242449	Skin_Sun_Exposed_Lower_leg	ENSG00000170175.6	17	CHRNB1	7354703	rs4796423	17	7383384	A	G	0.77336	-0.010616	0.002595	4.32e-05	-0.386212	0.0496762	7.57e-15	0.0274875	0.00759253	0.000294	0.142	5
rs2242449	Spleen	ENSG00000181885.14	17	CLDN7	7165281	rs2074218	17	7156186	G	A	0.620278	-0.013184	0.002307	1.13e-08	-1.0527	0.0991744	2.55e-26	0.012524	0.00248894	4.86e-07	0.00153	19
rs2242449	Stomach	ENSG00000170291.10	17	ELP5	7159311	rs427784	17	7157516	T	C	0.624254	-0.013242	0.002309	9.82e-09	-0.304553	0.0518015	4.12e-09	0.0434801	0.0105913	4.04e-05	0.0902	12
rs2242449	Stomach	ENSG00000170175.6	17	CHRNB1	7354703	rs12600861	17	7355621	C	A	0.338966	0.010024	0.002354	2.06e-05	0.451668	0.0633197	9.81e-13	0.0221933	0.00606984	0.000256	0.0239	3
rs2242449	Testis	ENSG00000175826.7	17	CTDNEP1	7151126	rs402514	17	7158203	G	T	0.635189	-0.012899	0.002313	2.46e-08	-0.267343	0.0417892	1.58e-10	0.0482489	0.0114776	2.63e-05	0.00677	9
rs2242449	Testis	ENSG00000170291.10	17	ELP5	7159311	rs427784	17	7157516	T	C	0.624254	-0.013242	0.002309	9.82e-09	-0.285044	0.0415544	6.91e-12	0.046456	0.0105586	1.08e-05	0.0248	17
rs2242449	Testis	ENSG00000170175.6	17	CHRNB1	7354703	rs67328311	17	7352976	T	G	0.341948	0.009911	0.002345	2.4e-05	0.605132	0.0739497	2.77e-16	0.0163782	0.00436154	0.000173	0.0112	4
rs2242449	Testis	ENSG00000259224.1	17	SLC35G6	7385552	rs4796423	17	7383384	A	G	0.77336	-0.010616	0.002595	4.32e-05	-0.262282	0.0465282	1.73e-08	0.0404755	0.0122248	0.00093	0.309	3
rs2242449	Thyroid	ENSG00000181885.14	17	CLDN7	7165281	rs2654186	17	7151111	C	A	0.635189	-0.012785	0.002314	3.3e-08	0.194874	0.0272862	9.21e-13	-0.0656065	0.0150129	1.24e-05	0.00457	15
rs2242449	Thyroid	ENSG00000006047.8	17	YBX2	7194755	rs3744405	17	7193255	A	G	0.498012	-0.010974	0.002276	1.43e-06	-0.285071	0.0373498	2.3e-14	0.0384957	0.00944365	4.57e-05	NA	NA
rs2242449	Whole_Blood	ENSG00000072778.15	17	ACADVL	7124813	rs507506	17	7118322	G	A	0.583499	-0.014399	0.002286	3.04e-10	-0.250192	0.0361669	4.59e-12	0.0575518	0.0123571	3.2e-06	0.204	15
rs2242449	Whole_Blood	ENSG00000175826.7	17	CTDNEP1	7151126	rs2106842	17	7162451	A	G	0.625249	-0.013387	0.002308	6.69e-09	0.170016	0.0220548	1.27e-14	-0.0787396	0.0169887	3.57e-06	0.00552	19
rs2242449	Whole_Blood	ENSG00000170291.10	17	ELP5	7159311	rs2106842	17	7162451	A	G	0.625249	-0.013387	0.002308	6.69e-09	-0.228837	0.0379477	1.64e-09	0.0585002	0.013994	2.91e-05	0.0697	16
rs2242449	Whole_Blood	ENSG00000170175.6	17	CHRNB1	7354703	rs12600861	17	7355621	C	A	0.338966	0.010024	0.002354	2.06e-05	0.463036	0.054931	3.47e-17	0.0216484	0.00569571	0.000144	0.0147	5
rs2242449	Whole_Blood	ENSG00000239697.6	17	TNFSF12	7456707	rs116600817	17	7458795	G	A	0.256461	-0.011166	0.002529	1.01e-05	0.327333	0.0403368	4.86e-16	-0.0341121	0.00879559	0.000105	0.0268	4
rs4820325	Adipose_Subcutaneous	ENSG00000100106.15	22	TRIOBP	38132787	rs13054052	22	38130385	C	A	0.574553	-0.010341	0.002323	8.54e-06	0.374318	0.0396829	4e-21	-0.0276262	0.00686233	5.68e-05	0.0505	2
rs4820325	Adipose_Subcutaneous	ENSG00000100124.8	22	ANKRD54	38235868	rs141002682	22	38240368	C	G	0.055666	-0.020925	0.004976	2.62e-05	1.38902	0.109245	4.9e-37	-0.0150646	0.00377323	6.54e-05	0.00193	2
rs4820325	Adipose_Subcutaneous	ENSG00000100151.11	22	PICK1	38462013	rs2012859	22	38473706	A	G	0.296223	-0.010114	0.002447	3.59e-05	0.198852	0.0359074	3.06e-08	-0.0508619	0.0153551	0.000925	0.0115	4
rs4820325	Adipose_Subcutaneous	ENSG00000128298.12	22	BAIAP2L2	38493786	rs5756955	22	38587738	A	G	0.904573	-0.020448	0.003723	4e-08	0.523121	0.068966	3.32e-14	-0.0390885	0.00878671	8.64e-06	0.00525	11
rs4820325	Adipose_Subcutaneous	ENSG00000185022.7	22	MAFF	38605203	rs133015	22	38572526	G	C	0.434394	0.021594	0.002276	2.49e-21	-0.178624	0.0269899	3.64e-11	-0.120891	0.0222715	5.7e-08	0.523	19
rs4820325	Adipose_Subcutaneous	ENSG00000198792.8	22	TMEM184B	38642169	rs2413510	22	38638597	C	T	0.33002	0.010799	0.002426	8.54e-06	-0.243194	0.0320294	3.13e-14	-0.0444049	0.0115635	0.000123	0.00159	19
rs4820325	Adipose_Subcutaneous	ENSG00000100201.14	22	DDX17	38891559	rs2267390	22	38889657	T	C	0.304175	0.011029	0.002475	8.36e-06	0.173746	0.0303965	1.09e-08	0.0634777	0.0180623	0.000441	0.101	8
rs4820325	Adipose_Subcutaneous	ENSG00000184949.11	22	FAM227A	39013379	rs5757210	22	39051124	A	G	0.293241	0.011763	0.002497	2.48e-06	0.33358	0.0469018	1.14e-12	0.0352629	0.00897853	8.58e-05	0.545	8
rs4820325	Adipose_Subcutaneous	ENSG00000100211.6	22	CBY1	39061252	rs4821798	22	39021165	C	T	0.313121	0.011224	0.002444	4.4e-06	-0.408067	0.0382184	1.3e-26	-0.0275053	0.00651972	2.46e-05	0.464	10
rs4820325	Adipose_Subcutaneous	ENSG00000228274.3	22	RP3-508I15.9	39070746	rs1569716	22	38998519	A	C	0.311133	0.010899	0.002446	8.37e-06	-0.510453	0.0539779	3.18e-21	-0.0213516	0.00529711	5.56e-05	0.158	11
rs4820325	Adipose_Visceral_Omentum	ENSG00000100106.15	22	TRIOBP	38132787	rs10854704	22	38114219	T	C	0.564612	-0.010238	0.002326	1.09e-05	0.341678	0.0454495	5.57e-14	-0.0299639	0.00788856	0.000146	NA	NA
rs4820325	Adipose_Visceral_Omentum	ENSG00000100124.8	22	ANKRD54	38235868	rs141002682	22	38240368	C	G	0.055666	-0.020925	0.004976	2.62e-05	1.04172	0.10766	3.81e-22	-0.020087	0.00520832	0.000115	NA	NA
rs4820325	Adipose_Visceral_Omentum	ENSG00000100211.6	22	CBY1	39061252	rs5750639	22	39005062	T	A	0.312127	0.010966	0.002446	7.38e-06	-0.298544	0.0329506	1.3e-19	-0.0367316	0.00914126	5.86e-05	0.323	9
rs4820325	Adipose_Visceral_Omentum	ENSG00000228274.3	22	RP3-508I15.9	39070746	rs62229989	22	39055684	A	G	0.311133	0.01141	0.002455	3.36e-06	-0.344539	0.0407759	2.92e-17	-0.0331167	0.00813224	4.66e-05	0.49	10
rs4820325	Adrenal_Gland	ENSG00000100124.8	22	ANKRD54	38235868	rs141002682	22	38240368	C	G	0.055666	-0.020925	0.004976	2.62e-05	0.699657	0.105515	3.34e-11	-0.0299075	0.00842167	0.000383	NA	NA
rs4820325	Adrenal_Gland	ENSG00000100106.15	22	TRIOBP	38132787	rs13054052	22	38130385	C	A	0.574553	-0.010341	0.002323	8.54e-06	0.694908	0.0526249	8.22e-40	-0.0148811	0.00352773	2.46e-05	0.00824	2
rs4820325	Adrenal_Gland	ENSG00000100124.8	22	ANKRD54	38235868	rs141002682	22	38240368	C	G	0.055666	-0.020925	0.004976	2.62e-05	1.26492	0.103054	1.24e-34	-0.0165425	0.00415831	6.94e-05	NA	NA
rs4820325	Adrenal_Gland	ENSG00000272720.1	22	CTA-228A9.3	38486850	rs117346148	22	38281047	A	T	0.0735586	-0.015398	0.003732	3.7e-05	0.391075	0.0643717	1.24e-09	-0.0393735	0.0115356	0.000642	NA	NA
rs4820325	Adrenal_Gland	ENSG00000184381.14	22	PLA2G6	38554599	rs3827354	22	38523065	C	T	0.61829	0.015958	0.0023	4.03e-12	0.254899	0.039219	8.07e-11	0.0626052	0.0131986	2.1e-06	0.0493	17
rs4820325	Adrenal_Gland	ENSG00000184949.11	22	FAM227A	39013379	rs4821804	22	39040890	C	T	0.294235	0.011746	0.002496	2.55e-06	0.389783	0.0510729	2.31e-14	0.0301347	0.00752306	6.18e-05	0.878	8
rs4820325	Adrenal_Gland	ENSG00000100211.6	22	CBY1	39061252	rs5757212	22	39053757	C	G	0.310139	0.010998	0.002446	6.96e-06	-0.45268	0.0386506	1.1e-31	-0.0242953	0.00578787	2.7e-05	0.401	9
rs4820325	Adrenal_Gland	ENSG00000228274.3	22	RP3-508I15.9	39070746	rs9607553	22	38986248	A	G	0.311133	0.01096	0.002446	7.46e-06	-0.457979	0.0599607	2.21e-14	-0.0239312	0.00619206	0.000111	0.433	9
rs4820325	Artery_Coronary	ENSG00000100106.15	22	TRIOBP	38132787	rs4821696	22	38113067	C	T	0.568588	-0.010236	0.002333	1.17e-05	0.468461	0.0611616	1.87e-14	-0.0218503	0.00573933	0.000141	0.0987	2
rs4820325	Artery_Coronary	ENSG00000100124.8	22	ANKRD54	38235868	rs141002682	22	38240368	C	G	0.055666	-0.020925	0.004976	2.62e-05	1.15437	0.150919	2.03e-14	-0.0181268	0.00491906	0.000229	NA	NA
rs4820325	Artery_Coronary	ENSG00000100211.6	22	CBY1	39061252	rs1056610	22	39080078	C	T	0.312127	0.011448	0.002446	2.89e-06	-0.466399	0.0599088	6.96e-15	-0.0245455	0.0061192	6.04e-05	0.586	10
rs4820325	Artery_Coronary	ENSG00000228274.3	22	RP3-508I15.9	39070746	rs5995603	22	39040733	A	G	0.255467	0.01122	0.002618	1.84e-05	-0.515497	0.0735016	2.33e-12	-0.0217654	0.00595174	0.000255	0.277	10
rs4820325	Artery_Tibial	ENSG00000100106.15	22	TRIOBP	38132787	rs10854704	22	38114219	T	C	0.564612	-0.010238	0.002326	1.09e-05	0.459112	0.0377134	4.29e-34	-0.0222996	0.00538728	3.48e-05	0.0092	2
rs4820325	Artery_Tibial	ENSG00000100116.12	22	GCAT	38208547	rs2413485	22	38193920	T	C	0.578529	-0.009824	0.002329	2.47e-05	-0.298004	0.0435423	7.7e-12	0.032966	0.00918045	0.00033	NA	NA
rs4820325	Artery_Tibial	ENSG00000100124.8	22	ANKRD54	38235868	rs141002682	22	38240368	C	G	0.055666	-0.020925	0.004976	2.62e-05	1.06264	0.0888446	5.71e-33	-0.0196915	0.00496366	7.27e-05	NA	NA
rs4820325	Artery_Tibial	ENSG00000184381.14	22	PLA2G6	38554599	rs3788533	22	38523246	G	C	0.54672	0.018309	0.002261	5.67e-16	0.212582	0.0305449	3.41e-12	0.0861268	0.0163177	1.31e-07	0.0836	19
rs4820325	Artery_Tibial	ENSG00000198792.8	22	TMEM184B	38642169	rs2235187	22	38622598	A	C	0.296223	0.011745	0.002534	3.59e-06	-0.208082	0.0340191	9.56e-10	-0.0564441	0.0152793	0.000221	0.00751	19
rs4820325	Artery_Tibial	ENSG00000100201.14	22	DDX17	38891559	rs4821809	22	39065743	C	G	0.292247	0.012237	0.002508	1.08e-06	0.137638	0.0225865	1.1e-09	0.0889071	0.0233429	0.00014	0.942	9
rs4820325	Artery_Tibial	ENSG00000184949.11	22	FAM227A	39013379	rs4821806	22	39059919	C	T	0.293241	0.012014	0.002506	1.65e-06	0.366557	0.0442406	1.18e-16	0.0327753	0.00789853	3.33e-05	0.796	8
rs4820325	Artery_Tibial	ENSG00000100211.6	22	CBY1	39061252	rs5757160	22	38989646	C	T	0.311133	0.010982	0.002446	7.16e-06	-0.392693	0.027836	3.42e-45	-0.0279659	0.00653663	1.88e-05	0.215	11
rs4820325	Artery_Tibial	ENSG00000228274.3	22	RP3-508I15.9	39070746	rs5750658	22	39060917	T	C	0.293241	0.012019	0.002505	1.63e-06	-0.509987	0.0536128	1.86e-21	-0.0235673	0.00550135	1.84e-05	0.614	8
rs4820325	Brain_Anterior_cingulate_cortex_BA24	ENSG00000184949.11	22	FAM227A	39013379	rs5757227	22	39070735	G	A	0.365805	0.010264	0.002363	1.41e-05	0.523286	0.0889684	4.06e-09	0.0196145	0.00561361	0.000476	0.0631	5
rs4820325	Brain_Cerebellar_Hemisphere	ENSG00000100124.8	22	ANKRD54	38235868	rs141002682	22	38240368	C	G	0.055666	-0.020925	0.004976	2.62e-05	0.857536	0.126659	1.28e-11	-0.0244013	0.00683085	0.000354	NA	NA
rs4820325	Brain_Cerebellar_Hemisphere	ENSG00000198792.8	22	TMEM184B	38642169	rs6001068	22	38639314	T	C	0.315109	0.011282	0.002465	4.75e-06	-0.274199	0.0478839	1.03e-08	-0.0411453	0.0115085	0.00035	0.0137	16
rs4820325	Brain_Cerebellar_Hemisphere	ENSG00000184949.11	22	FAM227A	39013379	rs4820343	22	39070089	G	A	0.293241	0.012071	0.002498	1.37e-06	0.576061	0.10016	8.85e-09	0.0209544	0.00566374	0.000216	0.915	6
rs4820325	Brain_Cerebellum	ENSG00000100124.8	22	ANKRD54	38235868	rs141002682	22	38240368	C	G	0.055666	-0.020925	0.004976	2.62e-05	1.17301	0.152334	1.36e-14	-0.0178387	0.00483343	0.000224	NA	NA
rs4820325	Brain_Cerebellum	ENSG00000184949.11	22	FAM227A	39013379	rs62229988	22	39055613	A	G	0.293241	0.011827	0.002498	2.21e-06	0.561569	0.0887297	2.47e-10	0.0210606	0.00555519	0.00015	0.656	8
rs4820325	Brain_Cerebellum	ENSG00000228274.3	22	RP3-508I15.9	39070746	rs7289577	22	39042214	G	C	0.294235	0.011778	0.002497	2.4e-06	-0.491207	0.083704	4.4e-09	-0.0239777	0.00652193	0.000236	0.791	6
rs4820325	Brain_Cortex	ENSG00000100106.15	22	TRIOBP	38132787	rs2413485	22	38193920	T	C	0.578529	-0.009824	0.002329	2.47e-05	0.249313	0.0437872	1.24e-08	-0.0394043	0.0116259	0.000701	NA	NA
rs4820325	Brain_Cortex	ENSG00000184949.11	22	FAM227A	39013379	rs5750629	22	38985065	C	T	0.311133	0.010977	0.002446	7.22e-06	0.481187	0.0729442	4.21e-11	0.0228123	0.00614805	0.000207	0.639	9
rs4820325	Brain_Cortex	ENSG00000228274.3	22	RP3-508I15.9	39070746	rs5757206	22	39048755	G	T	0.294235	0.011798	0.002497	2.32e-06	-0.58131	0.0907855	1.52e-10	-0.0202955	0.00533832	0.000144	0.669	8
rs4820325	Brain_Hypothalamus	ENSG00000184949.11	22	FAM227A	39013379	rs9610982	22	39004577	C	A	0.293241	0.011763	0.002497	2.49e-06	0.324449	0.0539512	1.81e-09	0.0362553	0.0097763	0.000208	0.41	6
rs4820325	Brain_Substantia_nigra	ENSG00000228274.3	22	RP3-508I15.9	39070746	rs5757210	22	39051124	A	G	0.293241	0.011763	0.002497	2.48e-06	-0.733842	0.120383	1.09e-09	-0.0160293	0.00430028	0.000193	0.451	5
rs4820325	Breast_Mammary_Tissue	ENSG00000100106.15	22	TRIOBP	38132787	rs13054052	22	38130385	C	A	0.574553	-0.010341	0.002323	8.54e-06	0.401257	0.0492168	3.55e-16	-0.0257715	0.00659608	9.34e-05	0.176	2
rs4820325	Breast_Mammary_Tissue	ENSG00000100124.8	22	ANKRD54	38235868	rs141002682	22	38240368	C	G	0.055666	-0.020925	0.004976	2.62e-05	1.15157	0.110039	1.25e-25	-0.0181708	0.00465686	9.54e-05	NA	NA
rs4820325	Breast_Mammary_Tissue	ENSG00000100211.6	22	CBY1	39061252	rs6519124	22	39045099	C	T	0.311133	0.011002	0.002446	6.87e-06	-0.380461	0.0451777	3.72e-17	-0.0289175	0.00728859	7.26e-05	0.216	9
rs4820325	Breast_Mammary_Tissue	ENSG00000228274.3	22	RP3-508I15.9	39070746	rs5757180	22	39013425	G	C	0.296223	0.011774	0.002497	2.42e-06	-0.28142	0.0356862	3.12e-15	-0.0418378	0.010338	5.19e-05	0.744	9
rs4820325	Cells_EBV-transformed_lymphocytes	ENSG00000100124.8	22	ANKRD54	38235868	rs141002682	22	38240368	C	G	0.055666	-0.020925	0.004976	2.62e-05	1.05763	0.187168	1.6e-08	-0.0197848	0.00586471	0.000742	NA	NA
rs4820325	Cells_Transformed_fibroblasts	ENSG00000100106.15	22	TRIOBP	38132787	rs4821696	22	38113067	C	T	0.568588	-0.010236	0.002333	1.17e-05	0.230138	0.0309261	9.95e-14	-0.0444777	0.0117682	0.000157	0.115	3
rs4820325	Cells_Transformed_fibroblasts	ENSG00000100124.8	22	ANKRD54	38235868	rs141002682	22	38240368	C	G	0.055666	-0.020925	0.004976	2.62e-05	0.834771	0.0674408	3.45e-35	-0.0250668	0.00629553	6.84e-05	0.000775	2
rs4820325	Cells_Transformed_fibroblasts	ENSG00000184381.14	22	PLA2G6	38554599	rs12167576	22	38512562	A	G	0.366799	0.015697	0.002348	2.33e-11	0.174322	0.0203468	1.06e-17	0.090046	0.0170847	1.36e-07	0.0055	19
rs4820325	Cells_Transformed_fibroblasts	ENSG00000185022.7	22	MAFF	38605203	rs4821754	22	38581503	A	G	0.317097	0.016221	0.002465	4.7e-11	-0.181684	0.0249913	3.6e-13	-0.0892814	0.0183003	1.07e-06	0.0113	19
rs4820325	Cells_Transformed_fibroblasts	ENSG00000198792.8	22	TMEM184B	38642169	rs2235265	22	38617333	C	T	0.307157	0.011354	0.002538	7.74e-06	-0.238484	0.0318428	6.92e-14	-0.0476091	0.0123962	0.000123	0.00118	19
rs4820325	Cells_Transformed_fibroblasts	ENSG00000100211.6	22	CBY1	39061252	rs3788545	22	39065172	G	A	0.294235	0.012121	0.002497	1.23e-06	-0.471986	0.0334728	3.77e-45	-0.0256808	0.00559513	4.44e-06	0.643	9
rs4820325	Cells_Transformed_fibroblasts	ENSG00000230912.1	22	RP3-508I15.10	39063634	rs62229989	22	39055684	A	G	0.311133	0.01141	0.002455	3.36e-06	-0.408424	0.0745849	4.35e-08	-0.0279367	0.00788405	0.000395	0.352	6
rs4820325	Cells_Transformed_fibroblasts	ENSG00000228274.3	22	RP3-508I15.9	39070746	rs5757214	22	39054216	C	T	0.293241	0.011769	0.002497	2.45e-06	-0.453924	0.0457909	3.66e-23	-0.0259272	0.00609105	2.08e-05	0.506	8
rs4820325	Colon_Sigmoid	ENSG00000100106.15	22	TRIOBP	38132787	rs2413485	22	38193920	T	C	0.578529	-0.009824	0.002329	2.47e-05	0.300617	0.0504983	2.63e-09	-0.0326795	0.00949513	0.000578	NA	NA
rs4820325	Colon_Sigmoid	ENSG00000100124.8	22	ANKRD54	38235868	rs141002682	22	38240368	C	G	0.055666	-0.020925	0.004976	2.62e-05	0.773866	0.1043	1.17e-13	-0.0270396	0.00739099	0.000254	NA	NA
rs4820325	Colon_Sigmoid	ENSG00000198792.8	22	TMEM184B	38642169	rs2235187	22	38622598	A	C	0.296223	0.011745	0.002534	3.59e-06	-0.436479	0.0597966	2.89e-13	-0.0269085	0.00687706	9.12e-05	0.00214	19
rs4820325	Colon_Sigmoid	ENSG00000184949.11	22	FAM227A	39013379	rs5757176	22	39006934	G	A	0.367793	0.009918	0.002361	2.66e-05	0.335943	0.0534922	3.38e-10	0.0295229	0.00845524	0.00048	0.188	9
rs4820325	Colon_Sigmoid	ENSG00000100211.6	22	CBY1	39061252	rs5757161	22	38990662	A	G	0.350895	0.009769	0.002398	4.65e-05	-0.302428	0.0364011	9.72e-17	-0.0323019	0.00883107	0.000254	0.0586	10
rs4820325	Colon_Sigmoid	ENSG00000228274.3	22	RP3-508I15.9	39070746	rs9607553	22	38986248	A	G	0.311133	0.01096	0.002446	7.46e-06	-0.379982	0.0598773	2.21e-10	-0.0288435	0.00788004	0.000252	0.611	9
rs4820325	Colon_Transverse	ENSG00000100124.8	22	ANKRD54	38235868	rs141002682	22	38240368	C	G	0.055666	-0.020925	0.004976	2.62e-05	1.26368	0.120012	6.31e-26	-0.0165588	0.00424011	9.41e-05	NA	NA
rs4820325	Colon_Transverse	ENSG00000184381.14	22	PLA2G6	38554599	rs9619724	22	38517880	G	T	0.460239	0.018541	0.002263	2.61e-16	0.262896	0.0461675	1.24e-08	0.070526	0.0150827	2.93e-06	0.149	9
rs4820325	Colon_Transverse	ENSG00000198792.8	22	TMEM184B	38642169	rs2235187	22	38622598	A	C	0.296223	0.011745	0.002534	3.59e-06	-0.215578	0.0376708	1.05e-08	-0.0544814	0.0151262	0.000316	0.0232	4
rs4820325	Colon_Transverse	ENSG00000184949.11	22	FAM227A	39013379	rs5757238	22	39073896	G	A	0.311133	0.011349	0.002447	3.53e-06	0.293746	0.0418379	2.2e-12	0.0386354	0.00998374	0.000109	0.398	9
rs4820325	Colon_Transverse	ENSG00000228274.3	22	RP3-508I15.9	39070746	rs1056610	22	39080078	C	T	0.312127	0.011448	0.002446	2.89e-06	-0.338627	0.0543588	4.68e-10	-0.0338071	0.00903481	0.000183	0.641	9
rs4820325	Esophagus_Gastroesophageal_Junction	ENSG00000100106.15	22	TRIOBP	38132787	rs2413485	22	38193920	T	C	0.578529	-0.009824	0.002329	2.47e-05	0.378997	0.0547818	4.57e-12	-0.025921	0.0071973	0.000316	0.166	3
rs4820325	Esophagus_Gastroesophageal_Junction	ENSG00000100124.8	22	ANKRD54	38235868	rs141002682	22	38240368	C	G	0.055666	-0.020925	0.004976	2.62e-05	1.063	0.113904	1.03e-20	-0.0196849	0.00513437	0.000126	NA	NA
rs4820325	Esophagus_Gastroesophageal_Junction	ENSG00000184949.11	22	FAM227A	39013379	rs4821798	22	39021165	C	T	0.313121	0.011224	0.002444	4.4e-06	0.364288	0.0566187	1.24e-10	0.0308108	0.00824269	0.000186	0.144	9
rs4820325	Esophagus_Gastroesophageal_Junction	ENSG00000100211.6	22	CBY1	39061252	rs4820341	22	39054497	G	A	0.365805	0.010028	0.002362	2.2e-05	-0.250709	0.0444721	1.73e-08	-0.0399986	0.0117941	0.000695	0.138	5
rs4820325	Esophagus_Gastroesophageal_Junction	ENSG00000228274.3	22	RP3-508I15.9	39070746	rs4821803	22	39040825	A	G	0.294235	0.011745	0.002496	2.55e-06	-0.377255	0.0600613	3.36e-10	-0.0311328	0.00826689	0.000166	0.185	7
rs4820325	Esophagus_Mucosa	ENSG00000100106.15	22	TRIOBP	38132787	rs5750482	22	38117943	C	T	0.582505	-0.009783	0.00234	2.92e-05	0.18368	0.0288667	1.98e-10	-0.0532611	0.0152433	0.000476	NA	NA
rs4820325	Esophagus_Mucosa	ENSG00000100124.8	22	ANKRD54	38235868	rs141002682	22	38240368	C	G	0.055666	-0.020925	0.004976	2.62e-05	0.925444	0.0802126	8.55e-31	-0.0226108	0.0057229	7.78e-05	NA	NA
rs4820325	Esophagus_Mucosa	ENSG00000128298.12	22	BAIAP2L2	38493786	rs5750541	22	38510258	A	G	0.350895	0.015617	0.002368	4.28e-11	0.544984	0.0666524	2.92e-16	0.0286559	0.00558233	2.85e-07	0.00252	19
rs4820325	Esophagus_Mucosa	ENSG00000184381.14	22	PLA2G6	38554599	rs3788533	22	38523246	G	C	0.54672	0.018309	0.002261	5.67e-16	0.156631	0.0242411	1.04e-10	0.116893	0.0231443	4.4e-07	0.218	8
rs4820325	Esophagus_Mucosa	ENSG00000228274.3	22	RP3-508I15.9	39070746	rs5757177	22	39007174	C	A	0.323062	0.010289	0.00244	2.49e-05	-0.267256	0.0466005	9.75e-09	-0.0384987	0.0113321	0.000681	0.108	8
rs4820325	Esophagus_Mucosa	ENSG00000100221.6	22	JOSD1	39089554	rs6001175	22	39018334	C	T	0.313121	0.010955	0.002446	7.53e-06	-0.461585	0.0353243	5.08e-39	-0.0237334	0.00560176	2.27e-05	0.313	10
rs4820325	Esophagus_Mucosa	ENSG00000100242.11	22	SUN2	39146692	rs12172202	22	38931537	A	G	0.131213	0.017174	0.003526	1.14e-06	-0.295812	0.0417207	1.34e-12	-0.0580571	0.0144612	5.95e-05	0.424	10
rs4820325	Esophagus_Muscularis	ENSG00000100106.15	22	TRIOBP	38132787	rs4821696	22	38113067	C	T	0.568588	-0.010236	0.002333	1.17e-05	0.369881	0.0402016	3.56e-20	-0.0276738	0.00698789	7.49e-05	0.0431	3
rs4820325	Esophagus_Muscularis	ENSG00000100124.8	22	ANKRD54	38235868	rs141002682	22	38240368	C	G	0.055666	-0.020925	0.004976	2.62e-05	1.09839	0.089632	1.59e-34	-0.0190506	0.00478958	6.96e-05	NA	NA
rs4820325	Esophagus_Muscularis	ENSG00000184381.14	22	PLA2G6	38554599	rs3788533	22	38523246	G	C	0.54672	0.018309	0.002261	5.67e-16	0.173768	0.0298447	5.8e-09	0.105365	0.0222886	2.28e-06	0.237	12
rs4820325	Esophagus_Muscularis	ENSG00000198792.8	22	TMEM184B	38642169	rs2235187	22	38622598	A	C	0.296223	0.011745	0.002534	3.59e-06	-0.380533	0.0476077	1.32e-15	-0.0308646	0.00769765	6.08e-05	0.000957	19
rs4820325	Esophagus_Muscularis	ENSG00000184949.11	22	FAM227A	39013379	rs5750622	22	38956464	G	C	0.295229	0.011125	0.002496	8.34e-06	0.392982	0.0424604	2.14e-20	0.0283092	0.00704957	5.93e-05	0.147	8
rs4820325	Esophagus_Muscularis	ENSG00000100211.6	22	CBY1	39061252	rs4821798	22	39021165	C	T	0.313121	0.011224	0.002444	4.4e-06	-0.29987	0.0325209	2.95e-20	-0.0374296	0.00910511	3.94e-05	0.181	9
rs4820325	Esophagus_Muscularis	ENSG00000228274.3	22	RP3-508I15.9	39070746	rs5757210	22	39051124	A	G	0.293241	0.011763	0.002497	2.48e-06	-0.416118	0.0452889	4e-20	-0.0282684	0.00674345	2.77e-05	0.437	7
rs4820325	Heart_Atrial_Appendage	ENSG00000100106.15	22	TRIOBP	38132787	rs2413479	22	38114503	T	C	0.564612	-0.010248	0.002325	1.05e-05	0.283366	0.0471153	1.81e-09	-0.0361652	0.0101725	0.000378	NA	NA
rs4820325	Heart_Atrial_Appendage	ENSG00000100124.8	22	ANKRD54	38235868	rs141002682	22	38240368	C	G	0.055666	-0.020925	0.004976	2.62e-05	0.836501	0.098203	1.62e-17	-0.0250149	0.00663399	0.000163	NA	NA
rs4820325	Heart_Atrial_Appendage	ENSG00000184381.14	22	PLA2G6	38554599	rs3827354	22	38523065	C	T	0.61829	0.015958	0.0023	4.03e-12	0.285955	0.0439289	7.54e-11	0.055806	0.0117554	2.06e-06	0.019	8
rs4820325	Heart_Atrial_Appendage	ENSG00000198792.8	22	TMEM184B	38642169	rs2092077	22	38637808	C	T	0.328032	0.012119	0.002436	6.55e-07	-0.248734	0.0439082	1.47e-08	-0.0487227	0.0130342	0.000185	0.0588	12
rs4820325	Heart_Atrial_Appendage	ENSG00000184949.11	22	FAM227A	39013379	rs7289855	22	39042221	T	G	0.308151	0.011778	0.002497	2.4e-06	0.364237	0.058247	4.02e-10	0.0323361	0.00858699	0.000166	0.417	9
rs4820325	Heart_Atrial_Appendage	ENSG00000228274.3	22	RP3-508I15.9	39070746	rs4821807	22	39065582	G	A	0.294235	0.012069	0.002507	1.49e-06	-0.450914	0.0650153	4.05e-12	-0.0267656	0.00676795	7.66e-05	0.423	8
rs4820325	Heart_Left_Ventricle	ENSG00000100106.15	22	TRIOBP	38132787	rs13054052	22	38130385	C	A	0.574553	-0.010341	0.002323	8.54e-06	0.411242	0.0544738	4.37e-14	-0.0251458	0.00655766	0.000126	NA	NA
rs4820325	Heart_Left_Ventricle	ENSG00000100124.8	22	ANKRD54	38235868	rs141002682	22	38240368	C	G	0.055666	-0.020925	0.004976	2.62e-05	1.046	0.112202	1.14e-20	-0.0200048	0.00521875	0.000126	NA	NA
rs4820325	Heart_Left_Ventricle	ENSG00000228274.3	22	RP3-508I15.9	39070746	rs6001188	22	39062194	C	T	0.293241	0.011931	0.002496	1.78e-06	-0.449373	0.0546948	2.1e-16	-0.0265503	0.00642606	3.6e-05	0.245	8
rs4820325	Liver	ENSG00000100124.8	22	ANKRD54	38235868	rs141002682	22	38240368	C	G	0.055666	-0.020925	0.004976	2.62e-05	1.19077	0.155998	2.29e-14	-0.0175727	0.00477098	0.00023	NA	NA
rs4820325	Liver	ENSG00000100221.6	22	JOSD1	39089554	rs9611008	22	39098787	C	T	0.350895	0.010262	0.002398	1.9e-05	0.358954	0.0563014	1.82e-10	0.0285886	0.00804589	0.000381	0.175	5
rs4820325	Lung	ENSG00000100106.15	22	TRIOBP	38132787	rs13054052	22	38130385	C	A	0.574553	-0.010341	0.002323	8.54e-06	0.23819	0.039549	1.72e-09	-0.0434149	0.0121276	0.000344	NA	NA
rs4820325	Lung	ENSG00000100124.8	22	ANKRD54	38235868	rs141002682	22	38240368	C	G	0.055666	-0.020925	0.004976	2.62e-05	0.618051	0.0637971	3.4e-22	-0.0338564	0.00877689	0.000115	NA	NA
rs4820325	Lung	ENSG00000184381.14	22	PLA2G6	38554599	rs4821740	22	38514423	G	C	0.367793	0.015796	0.002347	1.75e-11	0.188033	0.028139	2.35e-11	0.0840065	0.0177155	2.12e-06	0.0115	19
rs4820325	Lung	ENSG00000198792.8	22	TMEM184B	38642169	rs11570734	22	38518622	G	A	0.445328	0.019507	0.002277	1.12e-17	-0.157041	0.0277761	1.57e-08	-0.124216	0.0263235	2.37e-06	0.147	9
rs4820325	Lung	ENSG00000100201.14	22	DDX17	38891559	rs86796	22	38881454	C	A	0.62326	-0.009855	0.002345	2.65e-05	-0.128495	0.0235325	4.75e-08	0.0766956	0.0230292	0.000867	0.205	9
rs4820325	Lung	ENSG00000100211.6	22	CBY1	39061252	rs4821801	22	39036280	C	T	0.313121	0.010957	0.002446	7.49e-06	-0.158066	0.0275283	9.36e-09	-0.0693191	0.0196266	0.000413	0.262	9
rs4820325	Lung	ENSG00000228274.3	22	RP3-508I15.9	39070746	rs5750617	22	38921084	A	T	0.312127	0.010702	0.002416	9.5e-06	-0.41269	0.0418574	6.24e-23	-0.0259323	0.00641798	5.33e-05	0.557	9
rs4820325	Lung	ENSG00000273076.1	22	RP3-508I15.22	39139707	rs5757130	22	38937794	A	G	0.367793	0.0097	0.00236	3.96e-05	0.284549	0.0498469	1.14e-08	0.034089	0.01022	0.000851	0.0894	5
rs4820325	Muscle_Skeletal	ENSG00000100106.15	22	TRIOBP	38132787	rs10854704	22	38114219	T	C	0.564612	-0.010238	0.002326	1.09e-05	0.262439	0.0363729	5.38e-13	-0.039011	0.010382	0.000172	NA	NA
rs4820325	Muscle_Skeletal	ENSG00000100116.12	22	GCAT	38208547	rs4821696	22	38113067	C	T	0.568588	-0.010236	0.002333	1.17e-05	-0.274789	0.0357631	1.55e-14	0.0372504	0.00977682	0.000139	0.0663	3
rs4820325	Muscle_Skeletal	ENSG00000100124.8	22	ANKRD54	38235868	rs141002682	22	38240368	C	G	0.055666	-0.020925	0.004976	2.62e-05	1.17314	0.0743208	3.96e-56	-0.0178367	0.00438955	4.84e-05	0.00152	7
rs4820325	Muscle_Skeletal	ENSG00000100151.11	22	PICK1	38462013	rs13054158	22	38503968	T	C	0.225646	0.011777	0.002806	2.72e-05	-0.192269	0.0337357	1.2e-08	-0.0612527	0.0181245	0.000726	NA	NA
rs4820325	Muscle_Skeletal	ENSG00000100201.14	22	DDX17	38891559	rs2413545	22	39092524	T	C	0.292247	0.012221	0.0025	1.03e-06	0.1772	0.028176	3.19e-10	0.0689673	0.0178691	0.000114	0.596	7
rs4820325	Muscle_Skeletal	ENSG00000228274.3	22	RP3-508I15.9	39070746	rs5750639	22	39005062	T	A	0.312127	0.010966	0.002446	7.38e-06	-0.260462	0.0367588	1.38e-12	-0.0421021	0.0111129	0.000152	0.529	10
rs4820325	Nerve_Tibial	ENSG00000100106.15	22	TRIOBP	38132787	rs13054052	22	38130385	C	A	0.574553	-0.010341	0.002323	8.54e-06	0.523985	0.0425258	6.93e-35	-0.0197353	0.00471379	2.83e-05	0.0165	3
rs4820325	Nerve_Tibial	ENSG00000100124.8	22	ANKRD54	38235868	rs141002682	22	38240368	C	G	0.055666	-0.020925	0.004976	2.62e-05	1.22383	0.111162	3.44e-28	-0.017098	0.00435243	8.55e-05	0.00319	2
rs4820325	Nerve_Tibial	ENSG00000128298.12	22	BAIAP2L2	38493786	rs5756956	22	38587893	A	G	0.872763	-0.013472	0.003302	4.51e-05	0.269161	0.0478113	1.81e-08	-0.0500518	0.0151507	0.000955	NA	NA
rs4820325	Nerve_Tibial	ENSG00000184381.14	22	PLA2G6	38554599	rs3827354	22	38523065	C	T	0.61829	0.015958	0.0023	4.03e-12	0.27834	0.0293091	2.17e-21	0.0573328	0.0102337	2.11e-08	0.0105	19
rs4820325	Nerve_Tibial	ENSG00000185022.7	22	MAFF	38605203	rs4820324	22	38599857	C	G	0.575547	-0.022307	0.00229	2.14e-22	0.211095	0.0291286	4.26e-13	-0.105673	0.0181743	6.09e-09	0.474	19
rs4820325	Nerve_Tibial	ENSG00000198792.8	22	TMEM184B	38642169	rs4608623	22	38597378	T	G	0.553678	-0.020258	0.002271	4.86e-19	0.215363	0.0354991	1.31e-09	-0.0940644	0.0187511	5.26e-07	0.0236	19
rs4820325	Nerve_Tibial	ENSG00000100201.14	22	DDX17	38891559	rs5757228	22	39070811	T	C	0.293241	0.012076	0.002498	1.36e-06	0.175299	0.0223825	4.8e-15	0.068888	0.0167459	3.89e-05	0.822	7
rs4820325	Nerve_Tibial	ENSG00000184949.11	22	FAM227A	39013379	rs7290979	22	39044427	C	A	0.304175	0.011784	0.002496	2.36e-06	0.536593	0.0454384	3.5e-32	0.0219608	0.00500952	1.17e-05	0.718	11
rs4820325	Nerve_Tibial	ENSG00000100211.6	22	CBY1	39061252	rs5750665	22	39073075	G	C	0.293241	0.012109	0.002498	1.28e-06	-0.397026	0.0368494	4.55e-27	-0.0304993	0.00689925	9.84e-06	0.484	8
rs4820325	Nerve_Tibial	ENSG00000230912.1	22	RP3-508I15.10	39063634	rs5757212	22	39053757	C	G	0.310139	0.010998	0.002446	6.96e-06	-0.374772	0.0661294	1.45e-08	-0.0293458	0.00833128	0.000428	0.389	9
rs4820325	Nerve_Tibial	ENSG00000228274.3	22	RP3-508I15.9	39070746	rs5750665	22	39073075	G	C	0.293241	0.012109	0.002498	1.28e-06	-0.55018	0.050252	6.76e-28	-0.0220092	0.00496546	9.32e-06	0.359	9
rs4820325	Ovary	ENSG00000100211.6	22	CBY1	39061252	rs62229988	22	39055613	A	G	0.293241	0.011827	0.002498	2.21e-06	-0.531829	0.0729478	3.09e-13	-0.0222384	0.00560055	7.16e-05	0.553	9
rs4820325	Ovary	ENSG00000228274.3	22	RP3-508I15.9	39070746	rs4821810	22	39072098	G	C	0.311133	0.011355	0.002447	3.49e-06	-0.380832	0.0620829	8.56e-10	-0.0298163	0.00805677	0.000215	0.619	9
rs4820325	Pancreas	ENSG00000128310.2	22	GALR3	38220445	rs2413485	22	38193920	T	C	0.578529	-0.009824	0.002329	2.47e-05	-0.689326	0.0795329	4.43e-18	0.0142516	0.00375755	0.000149	0.137	2
rs4820325	Pancreas	ENSG00000184381.14	22	PLA2G6	38554599	rs3788533	22	38523246	G	C	0.54672	0.018309	0.002261	5.67e-16	0.310152	0.0508231	1.04e-09	0.0590323	0.0121127	1.1e-06	0.528	8
rs4820325	Pancreas	ENSG00000100201.14	22	DDX17	38891559	rs5750621	22	38956166	T	C	0.293241	0.011127	0.002496	8.33e-06	0.256065	0.0440325	6.05e-09	0.0434538	0.012282	0.000403	0.209	7
rs4820325	Pancreas	ENSG00000100211.6	22	CBY1	39061252	rs3827356	22	39064806	C	A	0.315109	0.0118	0.002448	1.44e-06	0.374548	0.0516514	4.12e-13	0.0315046	0.00784813	5.96e-05	0.831	9
rs4820325	Pituitary	ENSG00000184381.14	22	PLA2G6	38554599	rs2076118	22	38529500	G	T	0.45328	0.014575	0.002272	1.43e-10	0.396651	0.0638666	5.28e-10	0.0367451	0.00823496	8.12e-06	0.0696	9
rs4820325	Pituitary	ENSG00000184949.11	22	FAM227A	39013379	rs9607553	22	38986248	A	G	0.311133	0.01096	0.002446	7.46e-06	0.344388	0.0578631	2.65e-09	0.0318246	0.00889022	0.000344	0.101	9
rs4820325	Pituitary	ENSG00000273076.1	22	RP3-508I15.22	39139707	rs9611008	22	39098787	C	T	0.350895	0.010262	0.002398	1.9e-05	0.552134	0.0949484	6.06e-09	0.0185861	0.00539245	0.000568	0.149	6
rs4820325	Skin_Not_Sun_Exposed_Suprapubic	ENSG00000100106.15	22	TRIOBP	38132787	rs875300	22	38157805	G	A	0.393638	-0.010983	0.002261	1.22e-06	0.280628	0.0407334	5.6e-12	-0.0391372	0.00985828	7.19e-05	0.462	4
rs4820325	Skin_Not_Sun_Exposed_Suprapubic	ENSG00000100124.8	22	ANKRD54	38235868	rs141002682	22	38240368	C	G	0.055666	-0.020925	0.004976	2.62e-05	0.937349	0.101195	1.99e-20	-0.0223236	0.00583003	0.000129	NA	NA
rs4820325	Skin_Not_Sun_Exposed_Suprapubic	ENSG00000184381.14	22	PLA2G6	38554599	rs3827354	22	38523065	C	T	0.61829	0.015958	0.0023	4.03e-12	0.166709	0.0291224	1.04e-08	0.0957237	0.0216787	1.01e-05	0.115	10
rs4820325	Skin_Not_Sun_Exposed_Suprapubic	ENSG00000100201.14	22	DDX17	38891559	rs5757237	22	39073835	C	G	0.293241	0.012116	0.002498	1.26e-06	0.249896	0.0357732	2.84e-12	0.0484842	0.0121695	6.77e-05	0.703	7
rs4820325	Skin_Not_Sun_Exposed_Suprapubic	ENSG00000184949.11	22	FAM227A	39013379	rs5757166	22	38995385	T	G	0.311133	0.010909	0.002446	8.21e-06	-0.756329	0.0543098	4.39e-44	-0.0144236	0.00339584	2.16e-05	0.0917	11
rs4820325	Skin_Not_Sun_Exposed_Suprapubic	ENSG00000100211.6	22	CBY1	39061252	rs4821801	22	39036280	C	T	0.313121	0.010957	0.002446	7.49e-06	-0.2639	0.0339393	7.51e-15	-0.0415195	0.0106967	0.000104	0.0679	9
rs4820325	Skin_Not_Sun_Exposed_Suprapubic	ENSG00000228274.3	22	RP3-508I15.9	39070746	rs6519120	22	38991393	T	G	0.294235	0.011808	0.002497	2.27e-06	-0.551337	0.0451145	2.41e-34	-0.021417	0.00485623	1.03e-05	0.368	9
rs4820325	Skin_Not_Sun_Exposed_Suprapubic	ENSG00000100221.6	22	JOSD1	39089554	rs4821807	22	39065582	G	A	0.294235	0.012069	0.002507	1.49e-06	-0.39336	0.0412143	1.37e-21	-0.0306818	0.00713815	1.72e-05	0.631	9
rs4820325	Skin_Not_Sun_Exposed_Suprapubic	ENSG00000100242.11	22	SUN2	39146692	rs5757141	22	38957483	A	G	0.293241	0.011105	0.002497	8.73e-06	-0.218462	0.0301483	4.28e-13	-0.0508326	0.0134109	0.00015	0.0628	8
rs4820325	Skin_Sun_Exposed_Lower_leg	ENSG00000100106.15	22	TRIOBP	38132787	rs2413479	22	38114503	T	C	0.564612	-0.010248	0.002325	1.05e-05	0.220518	0.0307074	6.91e-13	-0.0464724	0.012371	0.000172	0.114	2
rs4820325	Skin_Sun_Exposed_Lower_leg	ENSG00000100124.8	22	ANKRD54	38235868	rs141002682	22	38240368	C	G	0.055666	-0.020925	0.004976	2.62e-05	0.907038	0.0871534	2.29e-25	-0.0230696	0.0059169	9.66e-05	0.00555	4
rs4820325	Skin_Sun_Exposed_Lower_leg	ENSG00000100151.11	22	PICK1	38462013	rs13054158	22	38503968	T	C	0.225646	0.011777	0.002806	2.72e-05	-0.169296	0.0295701	1.03e-08	-0.0695646	0.0205511	0.000712	1.09e-06	3
rs4820325	Skin_Sun_Exposed_Lower_leg	ENSG00000128298.12	22	BAIAP2L2	38493786	rs9622726	22	38506688	C	T	0.347913	0.017013	0.002418	2.02e-12	-0.360002	0.0510022	1.68e-12	-0.0472581	0.00948356	6.26e-07	0.0159	19
rs4820325	Skin_Sun_Exposed_Lower_leg	ENSG00000100201.14	22	DDX17	38891559	rs9622833	22	39000397	A	G	0.293241	0.011753	0.002497	2.53e-06	0.214113	0.02622	3.19e-16	0.0548916	0.0134606	4.54e-05	0.398	8
rs4820325	Skin_Sun_Exposed_Lower_leg	ENSG00000184949.11	22	FAM227A	39013379	rs5757215	22	39054261	G	T	0.365805	0.010013	0.002362	2.27e-05	-0.693769	0.0488725	9.77e-46	-0.0144328	0.00355316	4.87e-05	0.0447	11
rs4820325	Skin_Sun_Exposed_Lower_leg	ENSG00000100211.6	22	CBY1	39061252	rs5757234	22	39072686	T	C	0.311133	0.011342	0.002447	3.58e-06	-0.307094	0.0328656	9.28e-21	-0.0369333	0.00889474	3.29e-05	0.23	10
rs4820325	Skin_Sun_Exposed_Lower_leg	ENSG00000228274.3	22	RP3-508I15.9	39070746	rs8138757	22	39061901	G	A	0.293241	0.011925	0.002496	1.79e-06	-0.658753	0.0420252	2.23e-55	-0.0181024	0.00396106	4.88e-06	0.369	9
rs4820325	Skin_Sun_Exposed_Lower_leg	ENSG00000100221.6	22	JOSD1	39089554	rs4821807	22	39065582	G	A	0.294235	0.012069	0.002507	1.49e-06	-0.339509	0.036886	3.44e-20	-0.0355484	0.00833322	1.99e-05	0.816	10
rs4820325	Skin_Sun_Exposed_Lower_leg	ENSG00000100242.11	22	SUN2	39146692	rs1569716	22	38998519	A	C	0.311133	0.010899	0.002446	8.37e-06	-0.168595	0.023216	3.81e-13	-0.064646	0.0170215	0.000146	0.54	10
rs4820325	Small_Intestine_Terminal_Ileum	ENSG00000100124.8	22	ANKRD54	38235868	rs141002682	22	38240368	C	G	0.055666	-0.020925	0.004976	2.62e-05	1.56171	0.211059	1.37e-13	-0.0133988	0.00366486	0.000256	NA	NA
rs4820325	Spleen	ENSG00000100124.8	22	ANKRD54	38235868	rs141002682	22	38240368	C	G	0.055666	-0.020925	0.004976	2.62e-05	1.54541	0.178293	4.41e-18	-0.0135401	0.00357878	0.000155	NA	NA
rs4820325	Spleen	ENSG00000184381.14	22	PLA2G6	38554599	rs3788533	22	38523246	G	C	0.54672	0.018309	0.002261	5.67e-16	0.33228	0.0563829	3.79e-09	0.0551011	0.0115638	1.89e-06	0.58	5
rs4820325	Spleen	ENSG00000228274.3	22	RP3-508I15.9	39070746	rs1569716	22	38998519	A	C	0.311133	0.010899	0.002446	8.37e-06	-0.516381	0.0859733	1.9e-09	-0.0211065	0.00589797	0.000345	0.377	8
rs4820325	Stomach	ENSG00000100124.8	22	ANKRD54	38235868	rs141002682	22	38240368	C	G	0.055666	-0.020925	0.004976	2.62e-05	1.01661	0.11789	6.5e-18	-0.0205831	0.00544567	0.000157	NA	NA
rs4820325	Testis	ENSG00000184949.11	22	FAM227A	39013379	rs7289855	22	39042221	T	G	0.308151	0.011778	0.002497	2.4e-06	-0.185853	0.0322729	8.47e-09	-0.0633727	0.0173669	0.000263	0.784	10
rs4820325	Testis	ENSG00000228274.3	22	RP3-508I15.9	39070746	rs1056610	22	39080078	C	T	0.312127	0.011448	0.002446	2.89e-06	-0.782935	0.0778127	8.15e-24	-0.0146219	0.00344559	2.2e-05	0.393	10
rs4820325	Testis	ENSG00000100226.11	22	GTPBP1	39118016	rs6001203	22	39099602	C	T	0.312127	0.011495	0.002446	2.63e-06	-0.385675	0.0522164	1.51e-13	-0.0298049	0.00751705	7.34e-05	0.895	9
rs4820325	Thyroid	ENSG00000100106.15	22	TRIOBP	38132787	rs4821696	22	38113067	C	T	0.568588	-0.010236	0.002333	1.17e-05	0.468425	0.036054	1.35e-38	-0.021852	0.00525684	3.23e-05	0.006	5
rs4820325	Thyroid	ENSG00000100124.8	22	ANKRD54	38235868	rs141002682	22	38240368	C	G	0.055666	-0.020925	0.004976	2.62e-05	0.821014	0.0793887	4.56e-25	-0.0254868	0.0065427	9.8e-05	NA	NA
rs4820325	Thyroid	ENSG00000184381.14	22	PLA2G6	38554599	rs3827354	22	38523065	C	T	0.61829	0.015958	0.0023	4.03e-12	0.299624	0.0298824	1.16e-23	0.0532601	0.00933491	1.16e-08	0.00105	19
rs4820325	Thyroid	ENSG00000198792.8	22	TMEM184B	38642169	rs2235187	22	38622598	A	C	0.296223	0.011745	0.002534	3.59e-06	-0.348181	0.0355448	1.18e-22	-0.0337325	0.00805142	2.79e-05	0.000594	19
rs4820325	Thyroid	ENSG00000100201.14	22	DDX17	38891559	rs6001188	22	39062194	C	T	0.293241	0.011931	0.002496	1.78e-06	0.177245	0.0311491	1.27e-08	0.0673136	0.0183916	0.000252	0.471	7
rs4820325	Thyroid	ENSG00000184949.11	22	FAM227A	39013379	rs5757212	22	39053757	C	G	0.310139	0.010998	0.002446	6.96e-06	0.368103	0.0359823	1.45e-24	0.0298775	0.00725837	3.85e-05	0.212	11
rs4820325	Thyroid	ENSG00000228274.3	22	RP3-508I15.9	39070746	rs9610986	22	39025277	C	T	0.295229	0.011789	0.002497	2.35e-06	-0.352089	0.0404789	3.38e-18	-0.033483	0.00806934	3.33e-05	0.314	8
rs4820325	Thyroid	ENSG00000273076.1	22	RP3-508I15.22	39139707	rs86796	22	38881454	C	A	0.62326	-0.009855	0.002345	2.65e-05	-0.361819	0.0506594	9.19e-13	0.0272374	0.00751988	0.000292	0.15	10
rs4820325	Vagina	ENSG00000184949.11	22	FAM227A	39013379	rs5757226	22	39070550	C	T	0.293241	0.012076	0.002498	1.36e-06	0.623115	0.111886	2.56e-08	0.0193801	0.00530854	0.000261	0.921	7
rs4820325	Whole_Blood	ENSG00000189060.4	22	H1F0	38202278	rs2413485	22	38193920	T	C	0.578529	-0.009824	0.002329	2.47e-05	-0.290534	0.0343553	2.75e-17	0.0338136	0.00895812	0.00016	0.0111	4
rs4820325	Whole_Blood	ENSG00000100124.8	22	ANKRD54	38235868	rs141002682	22	38240368	C	G	0.055666	-0.020925	0.004976	2.62e-05	1.17337	0.0984137	9e-33	-0.0178332	0.00449682	7.32e-05	NA	NA
rs4820325	Whole_Blood	ENSG00000100151.11	22	PICK1	38462013	rs2012859	22	38473706	A	G	0.296223	-0.010114	0.002447	3.59e-05	0.2268	0.0344835	4.8e-11	-0.0445944	0.0127428	0.000466	0.00386	4
rs4820325	Whole_Blood	ENSG00000184381.14	22	PLA2G6	38554599	rs3827354	22	38523065	C	T	0.61829	0.015958	0.0023	4.03e-12	0.176631	0.0315353	2.13e-08	0.0903465	0.0207303	1.31e-05	0.123	5
rs4820325	Whole_Blood	ENSG00000100201.14	22	DDX17	38891559	rs2267390	22	38889657	T	C	0.304175	0.011029	0.002475	8.36e-06	0.156057	0.0180401	5.13e-18	0.0706729	0.0178402	7.45e-05	0.112	11

[truncated: 8 more sheets: SD10, SD11, SD12, SD13, SD14, SD15, SD16, SD17]
